# Supplementary material for: Genome-wide association study reveals candidate genes associated with egg-laying performance in Wuhua yellow chicken
Source: Poult Sci. 2025 Aug 26;104(11):105739. doi: 10.1016/j.psj.2025.105739 (PMC12414907; doi:10.1016/j.psj.2025.105739)
Supplement: Supplementary file 2 [file mmc2.xlsx]

## Sheet: Table S1
Table S1. Sampe information, resequencing information and alignment statistics for the 315 Wuhua yellow chickens.
Project	Run	BioSample	Sample Name	Raw reads	Clean reads	Mean depth	Coverage	Mapped rate
PRJNA1288062	SRR34411765	SAMN49831723	700826	80010758	80006292	10.39	0.9653	0.9979
PRJNA1288062	SRR34411764	SAMN49831724	E1602	85838678	85838678	11.12	0.9669	0.9975
PRJNA1288062	SRR34411510	SAMN49831725	E1603	83035826	83034902	10.78	0.9649	0.9975
PRJNA1288062	SRR34411471	SAMN49831726	E1606	110459692	110459690	14.34	0.9691	0.9978
PRJNA1288062	SRR34411684	SAMN49831727	E1608	85671764	85671746	11.13	0.9662	0.9978
PRJNA1288062	SRR34411673	SAMN49831728	E1611	125487870	125487868	16.29	0.97	0.9979
PRJNA1288062	SRR34411614	SAMN49831729	E1612	83152326	83151446	10.79	0.9648	0.9975
PRJNA1288062	SRR34411603	SAMN49831730	E1613	137066788	137066784	17.78	0.9695	0.998
PRJNA1288062	SRR34411545	SAMN49831731	E1624	81498214	81497668	10.58	0.9656	0.9978
PRJNA1288062	SRR34411534	SAMN49831732	E1630	90439446	90439444	11.74	0.9668	0.9978
PRJNA1288062	SRR34411763	SAMN49831733	E1632	131759868	131759868	17.02	0.9696	0.9982
PRJNA1288062	SRR34411752	SAMN49831734	E1635	86832718	86830608	11.29	0.9658	0.9982
PRJNA1288062	SRR34411741	SAMN49831735	E1636	107517660	107517658	13.95	0.9684	0.9979
PRJNA1288062	SRR34411658	SAMN49831736	E1637	82692850	82692086	10.73	0.966	0.9976
PRJNA1288062	SRR34411647	SAMN49831737	E1638	143012274	143012274	18.53	0.9708	0.998
PRJNA1288062	SRR34411732	SAMN49831738	E1646	88968352	88965260	11.55	0.9669	0.9978
PRJNA1288062	SRR34411721	SAMN49831739	E1658	83762136	83762136	10.85	0.9657	0.9977
PRJNA1288062	SRR34411590	SAMN49831740	E1660	85369078	85367332	11.08	0.9661	0.9978
PRJNA1288062	SRR34411579	SAMN49831741	E1670	80435716	80435672	10.41	0.9659	0.9979
PRJNA1288062	SRR34411521	SAMN49831742	E1672	98163448	98163448	12.73	0.9676	0.9977
PRJNA1288062	SRR34411509	SAMN49831743	E1677	83890172	83890170	10.89	0.9657	0.9981
PRJNA1288062	SRR34411498	SAMN49831744	E1682	79148248	79146456	10.28	0.9652	0.9976
PRJNA1288062	SRR34411487	SAMN49831745	E1691	83897292	83895856	10.9	0.9661	0.9981
PRJNA1288062	SRR34411476	SAMN49831746	E1693	86033396	86030532	11.17	0.9669	0.9981
PRJNA1288062	SRR34411704	SAMN49831747	E1696	98383558	98383558	12.72	0.9677	0.9981
PRJNA1288062	SRR34411693	SAMN49831748	E1699	115667236	115667234	15	0.9692	0.9976
PRJNA1288062	SRR34411634	SAMN49831749	E1700	84455320	84453596	10.97	0.9656	0.9977
PRJNA1288062	SRR34411623	SAMN49831750	E1706	135382570	135382566	17.56	0.9699	0.998
PRJNA1288062	SRR34411564	SAMN49831751	E1708	79797078	79797074	10.35	0.965	0.9982
PRJNA1288062	SRR34411453	SAMN49831752	E1713	79970222	79970222	10.38	0.9652	0.9974
PRJNA1288062	SRR34411470	SAMN49831753	E1714	83594172	83592962	10.85	0.966	0.9976
PRJNA1288062	SRR34411459	SAMN49831754	E1715	91466312	91466310	11.86	0.9674	0.9981
PRJNA1288062	SRR34411452	SAMN49831755	E1728	83770628	83769602	10.87	0.9651	0.9976
PRJNA1288062	SRR34411451	SAMN49831756	E1740	78047998	78047998	10.14	0.9647	0.9977
PRJNA1288062	SRR34411690	SAMN49831757	E1743	85114750	85113120	11.03	0.9653	0.998
PRJNA1288062	SRR34411689	SAMN49831758	E1754	99231738	99231734	12.84	0.9683	0.9978
PRJNA1288062	SRR34411688	SAMN49831759	E1756	81486938	81486938	10.58	0.9659	0.9976
PRJNA1288062	SRR34411687	SAMN49831760	E1757	107186362	107186348	13.89	0.969	0.9977
PRJNA1288062	SRR34411686	SAMN49831761	E1762	93506588	93506578	12.14	0.9668	0.9977
PRJNA1288062	SRR34411685	SAMN49831762	E1767	95727974	95727970	12.42	0.9673	0.9981
PRJNA1288062	SRR34411683	SAMN49831763	E1770	88777346	88777342	11.52	0.9668	0.9977
PRJNA1288062	SRR34411682	SAMN49831764	E1774	80758298	80756654	10.48	0.9654	0.9978
PRJNA1288062	SRR34411681	SAMN49831765	E1778	93984174	93984174	12.12	0.9681	0.998
PRJNA1288062	SRR34411680	SAMN49831766	E1783	101009694	101009694	13.08	0.9683	0.9977
PRJNA1288062	SRR34411679	SAMN49831767	E1785	87670448	87670448	11.37	0.9665	0.9976
PRJNA1288062	SRR34411678	SAMN49831768	E1790	80592434	80592434	10.46	0.9647	0.9977
PRJNA1288062	SRR34411677	SAMN49831769	E1791	92338282	92338282	11.97	0.967	0.9976
PRJNA1288062	SRR34411676	SAMN49831770	E1795	79864186	79864186	10.36	0.9656	0.9976
PRJNA1288062	SRR34411675	SAMN49831771	E1800	112283892	112283888	14.38	0.9708	0.9987
PRJNA1288062	SRR34411674	SAMN49831772	E1806	78947576	78947576	10.24	0.9654	0.9975
PRJNA1288062	SRR34411672	SAMN49831773	E1809	88584028	88584026	11.5	0.9669	0.9976
PRJNA1288062	SRR34411671	SAMN49831774	E1811	79550020	79547924	10.33	0.9647	0.9979
PRJNA1288062	SRR34411670	SAMN49831775	E1814	115987016	115987012	14.72	0.9699	0.9985
PRJNA1288062	SRR34411669	SAMN49831776	E1816	80700848	80700848	10.47	0.9656	0.9977
PRJNA1288062	SRR34411668	SAMN49831777	E1819	87067058	87067058	11.28	0.9673	0.9978
PRJNA1288062	SRR34411667	SAMN49831778	E1828	95399654	95399654	12.37	0.9676	0.9976
PRJNA1288062	SRR34411618	SAMN49831779	E1832	87002734	87002734	11.29	0.9661	0.9978
PRJNA1288062	SRR34411617	SAMN49831780	E1838	82386310	82386310	10.7	0.9653	0.9974
PRJNA1288062	SRR34411616	SAMN49831781	E1841	90041140	90041140	11.67	0.9677	0.9976
PRJNA1288062	SRR34411615	SAMN49831782	E1843	93842444	93842442	12.15	0.9676	0.9975
PRJNA1288062	SRR34411613	SAMN49831783	E1851	84407104	84407104	10.95	0.9659	0.9975
PRJNA1288062	SRR34411612	SAMN49831784	E1857	87601840	87601838	11.39	0.9664	0.9981
PRJNA1288062	SRR34411611	SAMN49831785	E1858	80519192	80517610	10.46	0.9651	0.9978
PRJNA1288062	SRR34411610	SAMN49831786	E1867	78150362	78150360	10.14	0.9656	0.9978
PRJNA1288062	SRR34411609	SAMN49831787	E1877	95271498	95271496	12.36	0.967	0.9975
PRJNA1288062	SRR34411608	SAMN49831788	E1878	91938284	91938280	11.89	0.9682	0.9982
PRJNA1288062	SRR34411607	SAMN49831789	E1883	78569572	78569570	10.2	0.9646	0.9978
PRJNA1288062	SRR34411606	SAMN49831790	E1886	91443932	91443932	11.86	0.9675	0.9976
PRJNA1288062	SRR34411605	SAMN49831791	E1891	87757174	87757174	11.4	0.9658	0.9978
PRJNA1288062	SRR34411604	SAMN49831792	E1892	103406204	103406198	13.4	0.9688	0.9979
PRJNA1288062	SRR34411602	SAMN49831793	E1895	113963102	113963102	14.69	0.9696	0.9979
PRJNA1288062	SRR34411601	SAMN49831794	E1897	79363092	79363090	10.28	0.9647	0.9982
PRJNA1288062	SRR34411600	SAMN49831795	E1902	82355700	82355700	10.68	0.9652	0.9977
PRJNA1288062	SRR34411599	SAMN49831796	E1905	91896080	91896078	11.93	0.9671	0.998
PRJNA1288062	SRR34411598	SAMN49831797	E1919	83689880	83687588	10.87	0.9658	0.9978
PRJNA1288062	SRR34411597	SAMN49831798	E1921	90025690	90025688	11.69	0.9663	0.9975
PRJNA1288062	SRR34411596	SAMN49831799	E1923	90020096	90020096	11.62	0.9669	0.998
PRJNA1288062	SRR34411595	SAMN49831800	E1928	82174190	82174188	10.66	0.9659	0.9977
PRJNA1288062	SRR34411547	SAMN49831801	E1955	82798352	82797576	10.75	0.9653	0.9977
PRJNA1288062	SRR34411546	SAMN49831802	E1956	82895634	82895630	10.76	0.9658	0.9975
PRJNA1288062	SRR34411544	SAMN49831803	E1968	117786220	117786220	15.04	0.9727	0.9983
PRJNA1288062	SRR34411543	SAMN49831804	E1970	92087414	92087412	11.79	0.9675	0.9981
PRJNA1288062	SRR34411542	SAMN49831805	E1977	91197368	91197366	11.83	0.9678	0.9973
PRJNA1288062	SRR34411541	SAMN49831806	E1981	82476854	82476852	10.7	0.9667	0.9974
PRJNA1288062	SRR34411540	SAMN49831807	E1984	91482856	91482824	11.88	0.9664	0.9977
PRJNA1288062	SRR34411539	SAMN49831808	E1987	97590162	97590162	12.5	0.9694	0.9986
PRJNA1288062	SRR34411538	SAMN49831809	E1989	85619352	85619348	11.1	0.9674	0.998
PRJNA1288062	SRR34411537	SAMN49831810	E1996	89027300	89027296	11.45	0.9676	0.9986
PRJNA1288062	SRR34411536	SAMN49831811	E2014	92969740	92969740	12.06	0.9667	0.9976
PRJNA1288062	SRR34411535	SAMN49831812	E2015	92685412	92685412	12.01	0.9677	0.9977
PRJNA1288062	SRR34411533	SAMN49831813	E2017	79193800	79193798	10.28	0.9653	0.9976
PRJNA1288062	SRR34411532	SAMN49831814	E2021	81354664	81354664	10.55	0.9657	0.9982
PRJNA1288062	SRR34411531	SAMN49831815	E2022	91403116	91403112	11.85	0.9673	0.9977
PRJNA1288062	SRR34411530	SAMN49831816	E2026	103335482	103335478	13.4	0.9675	0.9975
PRJNA1288062	SRR34411529	SAMN49831817	E2037	93265180	93265180	12.07	0.9675	0.9977
PRJNA1288062	SRR34411528	SAMN49831818	E2042	86598244	86598244	11.22	0.9661	0.9975
PRJNA1288062	SRR34411527	SAMN49831819	E2046	95267604	95267602	12.37	0.9671	0.9976
PRJNA1288062	SRR34411526	SAMN49831820	E2047	131206948	131206948	16.96	0.9706	0.998
PRJNA1288062	SRR34411525	SAMN49831821	E2049	96422096	96418666	12.52	0.9683	0.9978
PRJNA1288062	SRR34411524	SAMN49831822	E2058	87120494	87120494	11.3	0.9665	0.9976
PRJNA1288062	SRR34411762	SAMN49831823	E2059	130964844	130964840	16.95	0.9703	0.9984
PRJNA1288062	SRR34411761	SAMN49831824	E2061	81333162	81332614	10.56	0.9654	0.9977
PRJNA1288062	SRR34411760	SAMN49831825	E2064	84588186	84588184	10.96	0.966	0.9979
PRJNA1288062	SRR34411759	SAMN49831826	E2078	94572372	94572372	12.23	0.9679	0.998
PRJNA1288062	SRR34411758	SAMN49831827	E2087	82321618	82320902	10.68	0.966	0.9976
PRJNA1288062	SRR34411757	SAMN49831828	E2093	126348128	126348126	16.4	0.9699	0.9977
PRJNA1288062	SRR34411756	SAMN49831829	E2099	96901290	96901290	12.54	0.9683	0.9976
PRJNA1288062	SRR34411755	SAMN49831830	E2110	90726224	90726224	11.76	0.9672	0.9977
PRJNA1288062	SRR34411754	SAMN49831831	E2113	88419948	88419944	11.48	0.966	0.9979
PRJNA1288062	SRR34411753	SAMN49831832	E2117	79463838	79463838	10.32	0.9651	0.9981
PRJNA1288062	SRR34411751	SAMN49831833	E2123	81156494	81155054	10.54	0.9657	0.9978
PRJNA1288062	SRR34411750	SAMN49831834	E2135	106543350	106543350	13.78	0.9691	0.9977
PRJNA1288062	SRR34411749	SAMN49831835	E2141	84474518	84474514	10.95	0.9659	0.9976
PRJNA1288062	SRR34411748	SAMN49831836	E2145	87530356	87530354	11.36	0.9665	0.9976
PRJNA1288062	SRR34411747	SAMN49831837	E2150	97933700	97933700	12.65	0.9681	0.9981
PRJNA1288062	SRR34411746	SAMN49831838	E2157	87545920	87545920	11.36	0.9662	0.9981
PRJNA1288062	SRR34411745	SAMN49831839	E2171	93327486	93327486	12.09	0.9671	0.9977
PRJNA1288062	SRR34411744	SAMN49831840	E2183	85967430	85967430	11.14	0.9661	0.9979
PRJNA1288062	SRR34411743	SAMN49831841	E2185	109763538	109763532	14.22	0.9693	0.9974
PRJNA1288062	SRR34411742	SAMN49831842	E2191	95038108	95038106	12.25	0.9688	0.9978
PRJNA1288062	SRR34411740	SAMN49831843	E2198	82489032	82489028	10.7	0.9669	0.9972
PRJNA1288062	SRR34411739	SAMN49831844	E2209	94618634	94618634	12.27	0.9678	0.9976
PRJNA1288062	SRR34411666	SAMN49831845	E2210	91646450	91646450	11.87	0.9679	0.9975
PRJNA1288062	SRR34411665	SAMN49831846	E2221	84719246	84719244	10.99	0.9659	0.9979
PRJNA1288062	SRR34411664	SAMN49831847	E2229	83785482	83785480	10.87	0.9663	0.9977
PRJNA1288062	SRR34411663	SAMN49831848	E2235	90403336	90403336	11.73	0.9675	0.9977
PRJNA1288062	SRR34411662	SAMN49831849	E2253	96011006	96011004	12.45	0.9674	0.998
PRJNA1288062	SRR34411661	SAMN49831850	E2256	86805068	86805068	11.24	0.9672	0.9971
PRJNA1288062	SRR34411660	SAMN49831851	E2258	83967532	83967532	10.9	0.9661	0.9977
PRJNA1288062	SRR34411659	SAMN49831852	E2260	103260616	103260612	13.36	0.9699	0.9976
PRJNA1288062	SRR34411657	SAMN49831853	E2267	116477318	116477314	15.03	0.9712	0.998
PRJNA1288062	SRR34411656	SAMN49831854	E2268	80623816	80623816	10.46	0.9652	0.9976
PRJNA1288062	SRR34411655	SAMN49831855	E2269	83443860	83443860	10.83	0.9657	0.9977
PRJNA1288062	SRR34411654	SAMN49831856	E2274	79453766	79453766	10.31	0.9656	0.9982
PRJNA1288062	SRR34411653	SAMN49831857	E2277	82492306	82492306	10.7	0.9649	0.9976
PRJNA1288062	SRR34411652	SAMN49831858	E2282	84511618	84511616	10.96	0.9669	0.9977
PRJNA1288062	SRR34411651	SAMN49831859	E2283	96346150	96346144	12.48	0.9687	0.998
PRJNA1288062	SRR34411650	SAMN49831860	E2297	111240350	111240346	14.44	0.9697	0.998
PRJNA1288062	SRR34411649	SAMN49831861	E2300	90385326	90385322	11.67	0.9681	0.9982
PRJNA1288062	SRR34411648	SAMN49831862	E2307	83932766	83932766	10.85	0.9663	0.998
PRJNA1288062	SRR34411646	SAMN49831863	E2311	117478860	117478860	15.21	0.9701	0.9974
PRJNA1288062	SRR34411645	SAMN49831864	E2315	88411816	88411814	11.46	0.9675	0.9977
PRJNA1288062	SRR34411644	SAMN49831865	E2319	97242668	97242668	12.57	0.9678	0.9983
PRJNA1288062	SRR34411643	SAMN49831866	E2320	95759590	95759590	12.3	0.97	0.9985
PRJNA1288062	SRR34411738	SAMN49831867	E2342	85694666	85694664	11.13	0.9662	0.9975
PRJNA1288062	SRR34411737	SAMN49831868	E2353	80700582	80700582	10.46	0.9658	0.9974
PRJNA1288062	SRR34411736	SAMN49831869	E2354	100466242	100466242	13.02	0.9682	0.9982
PRJNA1288062	SRR34411735	SAMN49831870	E2361	110694852	110694790	14.32	0.9692	0.998
PRJNA1288062	SRR34411734	SAMN49831871	E2363	82793298	82793294	10.74	0.9664	0.9979
PRJNA1288062	SRR34411733	SAMN49831872	E2372	83711262	83711262	10.86	0.9656	0.998
PRJNA1288062	SRR34411731	SAMN49831873	E2377	88752296	88752290	11.51	0.9667	0.9976
PRJNA1288062	SRR34411730	SAMN49831874	E2378	90536660	90536660	11.76	0.9671	0.9977
PRJNA1288062	SRR34411729	SAMN49831875	E2387	107103374	107103374	13.86	0.9694	0.9982
PRJNA1288062	SRR34411728	SAMN49831876	E2395	81621670	81621666	10.56	0.965	0.9981
PRJNA1288062	SRR34411727	SAMN49831877	E2397	79726546	79726542	10.36	0.9652	0.9981
PRJNA1288062	SRR34411726	SAMN49831878	E2398	79976920	79972460	10.39	0.9651	0.9982
PRJNA1288062	SRR34411725	SAMN49831879	E2402	81177668	81177664	10.53	0.9655	0.9978
PRJNA1288062	SRR34411724	SAMN49831880	E2408	113866354	113866348	14.77	0.9691	0.9982
PRJNA1288062	SRR34411723	SAMN49831881	E2410	84919482	84917680	11.02	0.9662	0.9977
PRJNA1288062	SRR34411722	SAMN49831882	E2412	85131840	85130734	11.05	0.9652	0.9974
PRJNA1288062	SRR34411720	SAMN49831883	E2416	86149302	86146504	11.19	0.9662	0.9979
PRJNA1288062	SRR34411719	SAMN49831884	E2418	96319410	96319406	12.41	0.97	0.9983
PRJNA1288062	SRR34411718	SAMN49831885	E2429	88611044	88608062	11.51	0.9663	0.9977
PRJNA1288062	SRR34411717	SAMN49831886	E2431	119947972	119947970	15.55	0.9694	0.9979
PRJNA1288062	SRR34411716	SAMN49831887	E2434	132624474	132624468	17.19	0.9703	0.998
PRJNA1288062	SRR34411715	SAMN49831888	E2441	88581032	88581030	11.5	0.9656	0.9975
PRJNA1288062	SRR34411594	SAMN49831889	E2447	81173882	81173878	10.53	0.9644	0.9979
PRJNA1288062	SRR34411593	SAMN49831890	E2455	120650720	120650720	15.57	0.9703	0.998
PRJNA1288062	SRR34411592	SAMN49831891	E2468	79392968	79391594	10.31	0.9645	0.9978
PRJNA1288062	SRR34411591	SAMN49831892	E2469	83480866	83479748	10.84	0.9658	0.9978
PRJNA1288062	SRR34411589	SAMN49831893	E2472	108642992	108642990	13.95	0.9718	0.9981
PRJNA1288062	SRR34411588	SAMN49831894	E2473	90984704	90984688	11.82	0.9666	0.9979
PRJNA1288062	SRR34411587	SAMN49831895	E2474	79957578	79956484	10.39	0.9654	0.9977
PRJNA1288062	SRR34411586	SAMN49831896	E2476	79711788	79711788	10.35	0.9651	0.9977
PRJNA1288062	SRR34411585	SAMN49831897	E2480	91596172	91596166	11.88	0.9671	0.9982
PRJNA1288062	SRR34411584	SAMN49831898	E2481	84457592	84456260	10.97	0.966	0.9981
PRJNA1288062	SRR34411583	SAMN49831899	E2489	93662696	93662684	12.17	0.9669	0.9978
PRJNA1288062	SRR34411582	SAMN49831900	E2498	84428364	84428364	10.96	0.9666	0.9977
PRJNA1288062	SRR34411581	SAMN49831901	E2502	81565098	81563392	10.59	0.9655	0.9976
PRJNA1288062	SRR34411580	SAMN49831902	E2506	103675846	103675838	13.46	0.9684	0.9981
PRJNA1288062	SRR34411578	SAMN49831903	E2509	98203498	98203498	12.74	0.9675	0.9976
PRJNA1288062	SRR34411577	SAMN49831904	E2513	82039628	82039178	10.65	0.9657	0.9976
PRJNA1288062	SRR34411576	SAMN49831905	E2520	107781302	107781260	13.98	0.9686	0.9983
PRJNA1288062	SRR34411575	SAMN49831906	E2522	98848116	98848090	12.79	0.9675	0.9984
PRJNA1288062	SRR34411574	SAMN49831907	E2536	107273016	107272948	13.79	0.9689	0.9984
PRJNA1288062	SRR34411573	SAMN49831908	E2537	113233122	113233116	14.66	0.9696	0.9974
PRJNA1288062	SRR34411572	SAMN49831909	E2550	88389568	88389566	11.46	0.9676	0.9975
PRJNA1288062	SRR34411571	SAMN49831910	E2572	96234086	96234058	12.49	0.9682	0.9978
PRJNA1288062	SRR34411523	SAMN49831911	E2576	93116328	93116312	12.09	0.9676	0.9975
PRJNA1288062	SRR34411522	SAMN49831912	E2579	82294866	82294840	10.66	0.9657	0.9979
PRJNA1288062	SRR34411520	SAMN49831913	E2581	84208476	84208442	10.92	0.9654	0.9979
PRJNA1288062	SRR34411519	SAMN49831914	E2588	93757768	93757728	12.12	0.968	0.998
PRJNA1288062	SRR34411518	SAMN49831915	E2591	102502462	102502462	13.28	0.9691	0.9971
PRJNA1288062	SRR34411517	SAMN49831916	E2594	85677644	85677632	11.12	0.9667	0.9979
PRJNA1288062	SRR34411516	SAMN49831917	E2599	89099258	89099230	11.52	0.9677	0.9982
PRJNA1288062	SRR34411515	SAMN49831918	E2600	103492114	103492110	13.4	0.9688	0.9971
PRJNA1288062	SRR34411514	SAMN49831919	E2601	133389454	133389422	17.32	0.9706	0.9978
PRJNA1288062	SRR34411513	SAMN49831920	E2613	86914134	86914096	11.28	0.9671	0.9978
PRJNA1288062	SRR34411512	SAMN49831921	E2615	91906154	91906130	11.93	0.9675	0.998
PRJNA1288062	SRR34411511	SAMN49831922	E2622	91910658	91910658	11.88	0.9692	0.9981
PRJNA1288062	SRR34411508	SAMN49831923	E2627	79659632	79659608	10.34	0.966	0.9977
PRJNA1288062	SRR34411507	SAMN49831924	E2629	107330834	107330796	13.92	0.9689	0.998
PRJNA1288062	SRR34411506	SAMN49831925	E2631	107614178	107614142	13.96	0.9684	0.998
PRJNA1288062	SRR34411505	SAMN49831926	E2634	88102452	88102432	11.44	0.9668	0.9977
PRJNA1288062	SRR34411504	SAMN49831927	E2643	96762848	96762828	12.56	0.9674	0.9979
PRJNA1288062	SRR34411503	SAMN49831928	E2645	90452082	90452082	11.69	0.9673	0.9978
PRJNA1288062	SRR34411502	SAMN49831929	E2653	100526056	100526034	13.04	0.9679	0.9979
PRJNA1288062	SRR34411501	SAMN49831930	E2674	91373358	91373358	11.84	0.9676	0.9973
PRJNA1288062	SRR34411500	SAMN49831931	E2677	130921594	130921494	16.73	0.9717	0.9984
PRJNA1288062	SRR34411499	SAMN49831932	E2679	117568514	117568464	15.24	0.9699	0.9983
PRJNA1288062	SRR34411497	SAMN49831933	E2691	95919730	95919702	12.45	0.9676	0.9981
PRJNA1288062	SRR34411496	SAMN49831934	E2692	86807798	86807762	11.21	0.9671	0.9985
PRJNA1288062	SRR34411495	SAMN49831935	E2694	98713128	98713088	12.77	0.9682	0.9983
PRJNA1288062	SRR34411494	SAMN49831936	E2746	87909104	87909088	11.4	0.967	0.9982
PRJNA1288062	SRR34411493	SAMN49831937	E2748	85755174	85755162	11.13	0.9658	0.9979
PRJNA1288062	SRR34411492	SAMN49831938	E2773	99777124	99777124	12.93	0.9683	0.9974
PRJNA1288062	SRR34411491	SAMN49831939	E2783	85373322	85373290	11.07	0.9665	0.9982
PRJNA1288062	SRR34411490	SAMN49831940	E2795	87639420	87639408	11.38	0.9668	0.9979
PRJNA1288062	SRR34411489	SAMN49831941	E2813	94621802	94621752	12.28	0.9676	0.9977
PRJNA1288062	SRR34411488	SAMN49831942	E2816	92492312	92492284	12	0.9672	0.9978
PRJNA1288062	SRR34411486	SAMN49831943	E2819	84671194	84671160	10.96	0.9669	0.9974
PRJNA1288062	SRR34411485	SAMN49831944	E2821	97023546	97023522	12.59	0.9678	0.9982
PRJNA1288062	SRR34411484	SAMN49831945	E2827	92517652	92517616	11.99	0.9673	0.9977
PRJNA1288062	SRR34411483	SAMN49831946	E2828	94233560	94233526	12.21	0.9683	0.9981
PRJNA1288062	SRR34411482	SAMN49831947	E2834	99092338	99092308	12.86	0.9685	0.9977
PRJNA1288062	SRR34411481	SAMN49831948	E2837	93820094	93820052	12.16	0.968	0.9977
PRJNA1288062	SRR34411480	SAMN49831949	E2840	88765784	88765728	11.45	0.9671	0.9984
PRJNA1288062	SRR34411479	SAMN49831950	E2841	104885270	104885270	13.55	0.969	0.9981
PRJNA1288062	SRR34411478	SAMN49831951	E2845	83094802	83094776	10.78	0.9656	0.9978
PRJNA1288062	SRR34411477	SAMN49831952	E2848	90796632	90796596	11.78	0.9668	0.9979
PRJNA1288062	SRR34411714	SAMN49831953	E2849	105739526	105739492	13.73	0.9689	0.998
PRJNA1288062	SRR34411713	SAMN49831954	E2852	79207970	79207934	10.22	0.966	0.9982
PRJNA1288062	SRR34411712	SAMN49831955	E2853	93442924	93442894	12.11	0.9669	0.9978
PRJNA1288062	SRR34411711	SAMN49831956	E2854	86441438	86441410	11.22	0.9666	0.9977
PRJNA1288062	SRR34411710	SAMN49831957	E2855	84779790	84779776	11	0.9663	0.9978
PRJNA1288062	SRR34411709	SAMN49831958	E2859	80903882	80903862	10.5	0.9663	0.9979
PRJNA1288062	SRR34411708	SAMN49831959	E2863	120459600	120459510	15.16	0.9713	0.9987
PRJNA1288062	SRR34411707	SAMN49831960	E2866	125220378	125220344	16.26	0.9699	0.9977
PRJNA1288062	SRR34411706	SAMN49831961	E2869	99939258	99939198	12.91	0.9682	0.9982
PRJNA1288062	SRR34411705	SAMN49831962	E2870	94772668	94772642	12.3	0.9677	0.9978
PRJNA1288062	SRR34411703	SAMN49831963	E2876	111537072	111537024	14.45	0.9688	0.9981
PRJNA1288062	SRR34411702	SAMN49831964	E2878	82877750	82877714	10.73	0.966	0.9982
PRJNA1288062	SRR34411701	SAMN49831965	E2884	80047314	80047292	10.4	0.9657	0.9975
PRJNA1288062	SRR34411700	SAMN49831966	E2885	89611308	89611288	11.63	0.9669	0.9977
PRJNA1288062	SRR34411699	SAMN49831967	E2888	82968022	82967990	10.76	0.9658	0.9978
PRJNA1288062	SRR34411698	SAMN49831968	E2892	99713174	99713128	12.88	0.9685	0.9984
PRJNA1288062	SRR34411697	SAMN49831969	E2939	124568778	124568764	16.18	0.9699	0.9978
PRJNA1288062	SRR34411696	SAMN49831970	E2973	84489988	84489966	10.97	0.9663	0.998
PRJNA1288062	SRR34411695	SAMN49831971	E2978	79019124	79019108	10.27	0.9652	0.9982
PRJNA1288062	SRR34411694	SAMN49831972	E3004	112666174	112666136	14.56	0.9693	0.9982
PRJNA1288062	SRR34411692	SAMN49831973	E3012	122129258	122129222	15.85	0.9697	0.9977
PRJNA1288062	SRR34411691	SAMN49831974	E3013	97223552	97223504	12.6	0.9683	0.9983
PRJNA1288062	SRR34411642	SAMN49831975	E3014	97599792	97599778	12.66	0.968	0.9979
PRJNA1288062	SRR34411641	SAMN49831976	E3016	108210314	108210312	14.02	0.9694	0.9975
PRJNA1288062	SRR34411640	SAMN49831977	E3023	94991928	94991902	12.34	0.9677	0.9977
PRJNA1288062	SRR34411639	SAMN49831978	E3029	136182486	136182480	17.61	0.9711	0.9972
PRJNA1288062	SRR34411638	SAMN49831979	E3031	93134458	93134440	12.08	0.967	0.9978
PRJNA1288062	SRR34411637	SAMN49831980	E3032	95732550	95732534	12.42	0.9682	0.9978
PRJNA1288062	SRR34411636	SAMN49831981	E3036	92811284	92811256	12	0.9669	0.9981
PRJNA1288062	SRR34411635	SAMN49831982	E3041	89449264	89449238	11.61	0.9666	0.998
PRJNA1288062	SRR34411633	SAMN49831983	E3042	85854880	85854862	11.15	0.9661	0.9978
PRJNA1288062	SRR34411632	SAMN49831984	E3043	85116986	85116986	11.04	0.9663	0.9973
PRJNA1288062	SRR34411631	SAMN49831985	E3044	82604726	82604722	10.71	0.9666	0.9973
PRJNA1288062	SRR34411630	SAMN49831986	E3051	100254872	100254868	12.98	0.9689	0.9973
PRJNA1288062	SRR34411629	SAMN49831987	E3053	81421896	81421870	10.58	0.9657	0.9977
PRJNA1288062	SRR34411628	SAMN49831988	E3066	80152556	80152556	10.39	0.9671	0.9975
PRJNA1288062	SRR34411627	SAMN49831989	E3071	87896146	87896122	11.4	0.9665	0.9978
PRJNA1288062	SRR34411626	SAMN49831990	E3072	82993088	82993086	10.77	0.9664	0.9975
PRJNA1288062	SRR34411625	SAMN49831991	E3085	99753356	99753330	12.95	0.9682	0.9977
PRJNA1288062	SRR34411624	SAMN49831992	E3088	91633104	91633074	11.9	0.9668	0.9979
PRJNA1288062	SRR34411622	SAMN49831993	E3089	100615438	100615420	13.07	0.9679	0.9977
PRJNA1288062	SRR34411621	SAMN49831994	E3091	106326364	106326316	13.78	0.9693	0.9978
PRJNA1288062	SRR34411620	SAMN49831995	E3092	88443256	88443220	11.48	0.9669	0.9979
PRJNA1288062	SRR34411619	SAMN49831996	E3100	107121014	107120982	13.9	0.9696	0.9979
PRJNA1288062	SRR34411570	SAMN49831997	E3102	99443148	99443122	12.91	0.9679	0.9978
PRJNA1288062	SRR34411569	SAMN49831998	E3104	94162200	94162166	12.22	0.967	0.9978
PRJNA1288062	SRR34411568	SAMN49831999	E3109	92075870	92075810	11.91	0.9667	0.9984
PRJNA1288062	SRR34411567	SAMN49832000	E3137	104530834	104530792	13.57	0.9683	0.9977
PRJNA1288062	SRR34411566	SAMN49832001	E3158	87835524	87835478	11.39	0.9675	0.9979
PRJNA1288062	SRR34411565	SAMN49832002	E3161	100254864	100254842	13.01	0.9684	0.9977
PRJNA1288062	SRR34411563	SAMN49832003	E3169	85518566	85518566	11.09	0.9676	0.9979
PRJNA1288062	SRR34411562	SAMN49832004	E3192	88747212	88747174	11.51	0.967	0.9979
PRJNA1288062	SRR34411561	SAMN49832005	E3193	85046634	85046618	11.05	0.9666	0.9977
PRJNA1288062	SRR34411560	SAMN49832006	E3203	141019612	141019610	18.3	0.9706	0.9976
PRJNA1288062	SRR34411559	SAMN49832007	E3206	92757942	92757938	12.04	0.9674	0.9974
PRJNA1288062	SRR34411558	SAMN49832008	E3207	101063550	101063548	13.11	0.968	0.9979
PRJNA1288062	SRR34411557	SAMN49832009	E3209	88605710	88605704	11.41	0.9683	0.9979
PRJNA1288062	SRR34411556	SAMN49832010	E3216	93143820	93143820	12.08	0.9683	0.9975
PRJNA1288062	SRR34411555	SAMN49832011	E3217	89547276	89547272	11.62	0.9666	0.9974
PRJNA1288062	SRR34411554	SAMN49832012	E3228	83323936	83323936	10.8	0.9662	0.9974
PRJNA1288062	SRR34411553	SAMN49832013	E3230	119401026	119401024	15.46	0.9703	0.9975
PRJNA1288062	SRR34411552	SAMN49832014	E3233	127920676	127920676	16.54	0.9717	0.9978
PRJNA1288062	SRR34411551	SAMN49832015	E3234	99125290	99125290	12.85	0.9678	0.9974
PRJNA1288062	SRR34411550	SAMN49832016	E3244	93798072	93798072	12.17	0.967	0.9976
PRJNA1288062	SRR34411549	SAMN49832017	E3256	98775280	98775280	12.79	0.9694	0.9978
PRJNA1288062	SRR34411548	SAMN49832018	E3260	81157818	81157816	10.51	0.9664	0.9974
PRJNA1288062	SRR34411475	SAMN49832019	E3267	97047696	97047638	12.54	0.969	0.998
PRJNA1288062	SRR34411474	SAMN49832020	E3270	120192298	120192298	15.58	0.9702	0.9979
PRJNA1288062	SRR34411473	SAMN49832021	E3276	79176152	79176150	10.22	0.9674	0.9977
PRJNA1288062	SRR34411472	SAMN49832022	E3286	102843858	102843858	13.35	0.9675	0.9977
PRJNA1288062	SRR34411469	SAMN49832023	E3287	85541218	85541218	11.09	0.9661	0.9978
PRJNA1288062	SRR34411468	SAMN49832024	E3288	89056436	89056420	11.57	0.9673	0.9979
PRJNA1288062	SRR34411467	SAMN49832025	E3290	86681682	86681682	11.23	0.9673	0.9974
PRJNA1288062	SRR34411466	SAMN49832026	E3295	82625844	82625808	10.71	0.966	0.9977
PRJNA1288062	SRR34411465	SAMN49832027	E3298	108447698	108447698	14.04	0.9694	0.9973
PRJNA1288062	SRR34411464	SAMN49832028	F1427	92497208	92497208	11.96	0.9666	0.9978
PRJNA1288062	SRR34411463	SAMN49832029	F1436	90539676	90539674	11.77	0.9678	0.9979
PRJNA1288062	SRR34411462	SAMN49832030	F1508	82538472	82538472	10.71	0.9656	0.9977
PRJNA1288062	SRR34411461	SAMN49832031	F1603	79831664	79831664	10.35	0.9662	0.9976
PRJNA1288062	SRR34411460	SAMN49832032	F1689	94881174	94881174	12.29	0.9673	0.9978
PRJNA1288062	SRR34411458	SAMN49832033	F1693	89019584	89019548	11.54	0.9669	0.9979
PRJNA1288062	SRR34411457	SAMN49832034	F1748	103657548	103657546	13.42	0.969	0.9973
PRJNA1288062	SRR34411456	SAMN49832035	F1751	96008248	96008248	12.45	0.9673	0.9976
PRJNA1288062	SRR34411455	SAMN49832036	F1754	129024292	129024248	16.75	0.9703	0.9977
PRJNA1288062	SRR34411454	SAMN49832037	F1780	128388600	128388552	16.66	0.9702	0.9978
