# Supplementary material for: Genome-wide association study reveals candidate genes associated with egg-laying performance in Wuhua yellow chicken
Source: Poult Sci. 2025 Aug 26;104(11):105739. doi: 10.1016/j.psj.2025.105739 (PMC12414907; doi:10.1016/j.psj.2025.105739)
Supplement: Supplementary file 3 [file mmc3.xlsx]

## Sheet: Table S2
Table S2. Annotation and statistics of variats.
Annotation	SNPs
downstream	208413
exonic	318002
exonic;splicing	254
intergenic	7120028
intronic	9111881
splicing	2033
upstream	224792
upstream;downstream	26809
UTR3	347961
UTR5	120619
UTR5;UTR3	2643
Total	17483435
