# Supplementary material for: Genome-wide association study reveals candidate genes associated with egg-laying performance in Wuhua yellow chicken
Source: Poult Sci. 2025 Aug 26;104(11):105739. doi: 10.1016/j.psj.2025.105739 (PMC12414907; doi:10.1016/j.psj.2025.105739)
Supplement: Supplementary file 4 [file mmc4.xlsx]

## Sheet: Table S3
Table S3. Annotation and statistics of variatis in CDS region.
Annotation	SNPs
synonymous SNV	179885
nonsynonymous SNV	125644
unknown	17
stop-gain	2748
stop-loss	271
Total	308565
