# Supplementary material for: Genome-wide association study reveals candidate genes associated with egg-laying performance in Wuhua yellow chicken
Source: Poult Sci. 2025 Aug 26;104(11):105739. doi: 10.1016/j.psj.2025.105739 (PMC12414907; doi:10.1016/j.psj.2025.105739)
Supplement: Supplementary file 5 [file mmc5.xlsx]

## Sheet: Table S4
Table S4. Annotation of genome-wide suggestive or significant SNPs associated with egg production traits.
CHR	POS	SNP	REF/ALT	P-value	AF	Beta	SE	FEATURE	Candidate/Nearst gene	TRAITS
1	65799044	1_65799044	T/C	2.16e-06	0.102	7.73569	1.60198	intergenic	ENSGALG00000053681, SOX5	AFE
1	67071059	1_67071059	T/A	1.39e-06	0.11	7.13459	1.44953	intronic	GYS2	AFE
1	67080787	1_67080787	G/A	3.2e-06	0.111	6.85741	1.44554	intronic	GYS2	AFE
1	67083514	1_67083514	A/T	3.2e-06	0.111	6.85741	1.44554	intronic	GYS2	AFE
1	67193992	1_67193992	C/T	3.2e-06	0.273	5.12221	1.07968	intronic	ETFRF1, KRAS	AFE
1	67195076	1_67195076	T/C	2.53e-07	0.173	6.25345	1.18609	intronic	ETFRF1, KRAS	AFE
1	67195785	1_67195785	G/C	5.08e-07	0.162	6.51434	1.26947	intronic	ETFRF1, KRAS	AFE
1	67196045	1_67196045	T/C	3.21e-07	0.168	6.37671	1.22051	intronic	ETFRF1, KRAS	AFE
1	67196337	1_67196337	G/A	4.54e-07	0.171	6.1951	1.20187	intronic	ETFRF1, KRAS	AFE
1	67204409	1_67204409	A/C	1.03e-07	0.162	6.5154	1.19564	intronic	KRAS	AFE
1	67239021	1_67239021	G/A	2.84e-07	0.114	7.46193	1.42148	intergenic	ENSGALG00000049795, ENSGALG00000048326	AFE
1	67283244	1_67283244	G/T	3e-06	0.121	6.62687	1.39267	downstream	ENSGALG00000048326	AFE
1	67294179	1_67294179	A/G	2.86e-06	0.141	6.48815	1.36054	intergenic	ENSGALG00000052032, ENSGALG00000048615	AFE
1	67318905	1_67318905	A/G	8.43e-07	0.124	6.85654	1.36386	intergenic	ENSGALG00000048615, ENSGALG00000047651	AFE
1	67319105	1_67319105	A/G	1.29e-06	0.117	6.85032	1.38718	intergenic	ENSGALG00000048615, ENSGALG00000047651	AFE
1	67319274	1_67319274	A/G	1.61e-06	0.11	7.234	1.47874	intergenic	ENSGALG00000048615, ENSGALG00000047651	AFE
1	67319284	1_67319284	C/T	1.61e-06	0.11	7.234	1.47874	intergenic	ENSGALG00000048615, ENSGALG00000047651	AFE
1	67319317	1_67319317	T/C	7.44e-09	0.152	7.69018	1.29352	intergenic	ENSGALG00000048615, ENSGALG00000047651	AFE
1	67364208	1_67364208	A/G	2.38e-06	0.276	5.22276	1.08624	ncRNA_exonic	ENSGALG00000044844	AFE
1	67373272	1_67373272	T/C	1.51e-06	0.105	7.62613	1.55467	intergenic	ENSGALG00000044844, ENSGALG00000051078	AFE
1	67374337	1_67374337	C/T	2.19e-06	0.105	7.72565	1.60089	intergenic	ENSGALG00000044844, ENSGALG00000051078	AFE
1	67430825	1_67430825	A/T	2.29e-06	0.105	7.09123	1.47236	ncRNA_intronic	ENSGALG00000051078	AFE
1	67483135	1_67483135	A/T	1.52e-06	0.103	7.95707	1.62264	ncRNA_intronic	ENSGALG00000048027	AFE
1	67483164	1_67483164	C/A	5.99e-07	0.1	8.27214	1.62271	ncRNA_intronic	ENSGALG00000048027	AFE
1	67483167	1_67483167	A/G	5.99e-07	0.1	8.27214	1.62271	ncRNA_intronic	ENSGALG00000048027	AFE
1	67483201	1_67483201	C/G	1.52e-06	0.103	7.95707	1.62264	ncRNA_intronic	ENSGALG00000048027	AFE
1	67486979	1_67486979	C/G	1.35e-06	0.1	7.88888	1.60076	ncRNA_intronic	ENSGALG00000048027	AFE
1	67487376	1_67487376	T/C	1.18e-06	0.054	10.5633	2.1313	ncRNA_intronic	ENSGALG00000048027	AFE
1	67537727	1_67537727	C/T	1.76e-06	0.054	10.7545	2.20728	intronic	RASSF8	AFE
1	67562517	1_67562517	C/T	3.16e-08	0.165	7.14913	1.25944	intronic	RASSF8	AFE
1	67572052	1_67572052	T/A	1.5e-06	0.121	6.94385	1.41524	intergenic	RASSF8, BHLHE41	AFE
1	67574537	1_67574537	T/C	8.41e-07	0.16	6.41089	1.27511	intergenic	RASSF8, BHLHE41	AFE
1	67574539	1_67574539	A/T	8.41e-07	0.16	6.41089	1.27511	intergenic	RASSF8, BHLHE41	AFE
1	67582254	1_67582254	T/C	1.39e-06	0.127	7.18653	1.45993	intergenic	RASSF8, BHLHE41	AFE
1	67582258	1_67582258	A/G	1.42e-06	0.125	7.28943	1.48198	intergenic	RASSF8, BHLHE41	AFE
1	67582295	1_67582295	C/G	1.72e-06	0.129	6.96062	1.42701	intergenic	RASSF8, BHLHE41	AFE
1	67585352	1_67585352	G/A	8.01e-07	0.129	7.35925	1.46077	intergenic	RASSF8, BHLHE41	AFE
1	67651879	1_67651879	T/C	1.33e-06	0.224	5.49373	1.11376	intergenic	ENSGALG00000047018, ITPR2	AFE
1	68022793	1_68022793	A/T	1.17e-06	0.243	5.3588	1.08082	intronic	MED21	AFE
1	68205138	1_68205138	C/T	2.49e-06	0.235	5.21754	1.08737	intronic	PPFIBP1	AFE
1	68242381	1_68242381	T/C	1.52e-06	0.111	7.60271	1.55023	intronic	PPFIBP1	AFE
1	68244567	1_68244567	G/A	1.57e-07	0.24	5.60798	1.04496	intronic	PPFIBP1	AFE
1	68256986	1_68256986	T/C	2.79e-06	0.221	5.32656	1.11583	intronic	PPFIBP1	AFE
1	68288365	1_68288365	C/T	1.86e-06	0.21	5.51541	1.13476	intronic	PPFIBP1	AFE
1	68363013	1_68363013	A/G	2.59e-06	0.097	7.91666	1.6529	intergenic	CYB5R3, ARFGAP3	AFE
1	68363016	1_68363016	T/C	2.59e-06	0.097	7.91666	1.6529	intergenic	CYB5R3, ARFGAP3	AFE
1	68363234	1_68363234	A/G	4.97e-08	0.103	8.4803	1.51696	intergenic	CYB5R3, ARFGAP3	AFE
1	68363320	1_68363320	T/A	3.19e-06	0.097	7.84145	1.65271	intergenic	CYB5R3, ARFGAP3	AFE
1	68384667	1_68384667	A/G	2.63e-06	0.098	7.4271	1.55164	intronic	ARFGAP3	AFE
1	68403039	1_68403039	G/A	6e-07	0.213	5.80051	1.13791	intergenic	ARFGAP3, PACSIN2	AFE
1	68403171	1_68403171	T/C	7.86e-07	0.225	5.66298	1.12322	intergenic	ARFGAP3, PACSIN2	AFE
1	68403172	1_68403172	T/C	7.86e-07	0.225	5.66298	1.12322	intergenic	ARFGAP3, PACSIN2	AFE
1	68403821	1_68403821	A/G	9.66e-07	0.23	5.49868	1.09996	intergenic	ARFGAP3, PACSIN2	AFE
1	68434226	1_68434226	G/A	9.38e-07	0.105	8.04672	1.6077	intronic	PACSIN2	AFE
1	68435887	1_68435887	G/A	2.18e-06	0.127	6.88841	1.42702	intronic	PACSIN2	AFE
1	68461098	1_68461098	T/C	2.45e-08	0.098	8.60435	1.50313	intronic	PACSIN2	AFE
1	68461120	1_68461120	A/G	6.27e-08	0.097	8.5551	1.54262	intronic	PACSIN2	AFE
1	68461202	1_68461202	G/T	2.86e-06	0.098	7.66068	1.60662	intronic	PACSIN2	AFE
1	68503969	1_68503969	G/A	1.21e-06	0.233	5.52309	1.11545	intronic	BIK	AFE
1	68528880	1_68528880	G/A	1.4e-06	0.092	8.4452	1.71609	intronic	TSPO	AFE
1	68575529	1_68575529	C/T	3.17e-06	0.348	5.11084	1.07689	intronic	SCUBE1	AFE
1	68593282	1_68593282	A/G	2.47e-06	0.238	5.18283	1.07974	intronic	SCUBE1	AFE
1	68654060	1_68654060	C/T	2.48e-07	0.213	5.89153	1.11653	intronic	SCUBE1	AFE
1	68672063	1_68672063	C/T	2.01e-06	0.203	5.57633	1.15104	intronic	SCUBE1	AFE
1	68683603	1_68683603	G/T	6.63e-07	0.21	5.87264	1.15672	intronic	SCUBE1	AFE
1	68683679	1_68683679	T/C	1.95e-06	0.21	5.58666	1.15169	intronic	SCUBE1	AFE
1	68692494	1_68692494	G/A	2.18e-07	0.222	5.96844	1.12571	intronic	SCUBE1	AFE
1	68692551	1_68692551	T/C	1.88e-07	0.227	5.87897	1.1027	intronic	SCUBE1	AFE
1	68692627	1_68692627	G/A	1.51e-06	0.225	5.43564	1.10805	intronic	SCUBE1	AFE
1	68782096	1_68782096	C/T	2.65e-06	0.254	5.24857	1.0968	ncRNA_intronic	ENSGALG00000053034	AFE
1	68889440	1_68889440	C/A	1.88e-08	0.168	6.82734	1.18246	intergenic	MPPED1, ENSGALG00000014188	AFE
1	68889481	1_68889481	A/G	1.65e-07	0.168	6.26356	1.16919	intergenic	MPPED1, ENSGALG00000014188	AFE
1	68889544	1_68889544	T/C	4.23e-07	0.173	5.91649	1.14463	intergenic	MPPED1, ENSGALG00000014188	AFE
1	68889661	1_68889661	C/A	5.33e-08	0.165	6.67715	1.19722	intergenic	MPPED1, ENSGALG00000014188	AFE
1	68889688	1_68889688	A/T	1.01e-07	0.17	6.35515	1.16529	intergenic	MPPED1, ENSGALG00000014188	AFE
1	68889701	1_68889701	G/A	8.1e-08	0.167	6.53399	1.18877	intergenic	MPPED1, ENSGALG00000014188	AFE
1	68984681	1_68984681	C/T	2.84e-07	0.167	6.42659	1.22431	ncRNA_intronic	ENSGALG00000047481	AFE
1	68995797	1_68995797	G/A	2.99e-06	0.116	7.14239	1.5008	ncRNA_intronic	ENSGALG00000047481	AFE
1	68995827	1_68995827	C/T	2.9e-06	0.113	7.31454	1.5348	ncRNA_intronic	ENSGALG00000047481	AFE
1	68995852	1_68995852	C/A	1.59e-06	0.138	6.95738	1.4215	ncRNA_intronic	ENSGALG00000047481	AFE
1	69038232	1_69038232	T/C	2.47e-06	0.111	6.9607	1.45013	intronic	SULT4A1	AFE
1	69051580	1_69051580	A/G	2.62e-06	0.1	7.43825	1.55358	intronic	PNPLA3	AFE
1	69057173	1_69057173	T/C	1.3e-06	0.116	7.26368	1.47113	intronic	PNPLA3	AFE
1	69057177	1_69057177	T/A	1.3e-06	0.116	7.26368	1.47113	intronic	PNPLA3	AFE
1	69057673	1_69057673	T/C	1.92e-07	0.286	5.91431	1.11018	intronic	PNPLA3	AFE
1	69057676	1_69057676	G/A	1.92e-07	0.286	5.91431	1.11018	intronic	PNPLA3	AFE
1	69057798	1_69057798	A/G	4.06e-07	0.281	5.71505	1.10387	intronic	PNPLA3	AFE
1	69057893	1_69057893	T/A	1.52e-06	0.287	5.4668	1.11473	intronic	PNPLA3	AFE
1	69058138	1_69058138	C/A	2.58e-07	0.287	5.86568	1.11333	intronic	PNPLA3	AFE
1	69095683	1_69095683	A/G	1.64e-07	0.156	6.67139	1.24505	intronic	SAMM50	AFE
1	69101725	1_69101725	T/A	2.81e-06	0.098	7.44242	1.55961	intronic	SAMM50	AFE
1	69102301	1_69102301	T/C	3.11e-06	0.102	7.34351	1.54581	intronic	SAMM50	AFE
1	69123778	1_69123778	C/T	1.73e-06	0.105	7.29777	1.4964	intronic	PARVB	AFE
1	69130221	1_69130221	T/C	1.76e-06	0.113	7.27165	1.49228	intronic	PARVB	AFE
1	69130225	1_69130225	A/G	1.76e-06	0.113	7.27165	1.49228	intronic	PARVB	AFE
1	69140440	1_69140440	C/A	3.2e-07	0.141	6.72209	1.28648	intronic	PARVB	AFE
1	69175111	1_69175111	T/A	1.55e-06	0.284	5.43654	1.10964	intergenic	PARVB, PARVG	AFE
1	69181911	1_69181911	T/C	4.68e-08	0.162	6.96016	1.24249	intronic	PARVG	AFE
1	69183497	1_69183497	A/G	5.7e-09	0.162	7.38226	1.23172	intronic	PARVG	AFE
1	69184033	1_69184033	G/C	3.58e-07	0.148	6.63054	1.2745	intronic	PARVG	AFE
1	69195324	1_69195324	C/T	1.13e-07	0.119	7.77012	1.43034	intronic	PARVG	AFE
1	69292046	1_69292046	A/G	1.28e-06	0.302	5.35277	1.08349	intergenic	ENSGALG00000051472, KIAA1644	AFE
1	69457110	1_69457110	C/T	2.23e-06	0.113	7.08063	1.46825	ncRNA_intronic	ENSGALG00000052231, ENSGALG00000054229	AFE
1	69484189	1_69484189	T/A	6.47e-07	0.149	6.50819	1.28066	ncRNA_intronic	ENSGALG00000054229	AFE
1	69484205	1_69484205	T/C	2.11e-06	0.154	6.09535	1.26089	ncRNA_intronic	ENSGALG00000054229	AFE
1	69692004	1_69692004	C/G	2.76e-07	0.194	6.20383	1.18049	intergenic	ENSGALG00000054393, PRR5	AFE
1	69692143	1_69692143	A/G	3e-07	0.194	6.10671	1.16582	intergenic	ENSGALG00000054393, PRR5	AFE
1	69695449	1_69695449	A/T	1.38e-06	0.167	6.101	1.23913	intergenic	ENSGALG00000054393, PRR5	AFE
1	69695676	1_69695676	G/A	1.38e-06	0.167	6.101	1.23913	intergenic	ENSGALG00000054393, PRR5	AFE
1	69697333	1_69697333	C/T	2.14e-06	0.183	5.7874	1.19799	intergenic	ENSGALG00000054393, PRR5	AFE
1	69697339	1_69697339	C/T	2.14e-06	0.183	5.7874	1.19799	intergenic	ENSGALG00000054393, PRR5	AFE
1	69760363	1_69760363	C/G	9.56e-07	0.19	5.81866	1.16347	intronic	PRR5	AFE
1	69760431	1_69760431	C/T	2.64e-06	0.19	5.57726	1.16542	intronic	PRR5	AFE
1	69760679	1_69760679	T/C	3.13e-06	0.176	5.79932	1.22111	intronic	PRR5	AFE
1	70314263	1_70314263	C/A	1.02e-06	0.111	7.28863	1.4612	intergenic	KIAA0930, UPK3A	AFE
1	70314266	1_70314266	G/A	1.02e-06	0.111	7.28863	1.4612	intergenic	KIAA0930, UPK3A	AFE
1	70314275	1_70314275	A/G	1.02e-06	0.111	7.28863	1.4612	intergenic	KIAA0930, UPK3A	AFE
1	70314276	1_70314276	T/C	1.02e-06	0.111	7.28863	1.4612	intergenic	KIAA0930, UPK3A	AFE
1	70515914	1_70515914	T/G	3.25e-06	0.379	4.89266	1.03197	intronic	FBLN1	AFE
1	70518956	1_70518956	T/C	2.36e-06	0.332	5.11857	1.06423	intronic	FBLN1	AFE
1	70559044	1_70559044	G/A	2.12e-06	0.262	5.24546	1.08525	intergenic	FBLN1, ATXN10	AFE
1	70645883	1_70645883	G/A	8.01e-07	0.192	5.88059	1.16728	intronic	ATXN10	AFE
1	70787809	1_70787809	T/C	1.86e-06	0.165	6.35989	1.30852	intronic	WNT7B	AFE
1	70787837	1_70787837	T/C	2.59e-06	0.17	6.15538	1.28503	intronic	WNT7B	AFE
1	70883720	1_70883720	T/C	1.57e-06	0.108	7.45816	1.52321	intergenic	WNT7B, ENSGALG00000048119	AFE
1	70957690	1_70957690	A/G	3.13e-06	0.151	6.10843	1.28635	ncRNA_intronic	ENSGALG00000048119	AFE
1	71007510	1_71007510	G/A	2.1e-06	0.306	4.8474	1.00254	ncRNA_intronic	ENSGALG00000052475	AFE
1	71012987	1_71012987	C/T	1.1e-06	0.189	5.82787	1.17213	ncRNA_intronic	ENSGALG00000052475	AFE
1	71012996	1_71012996	A/C	1.1e-06	0.189	5.82787	1.17213	ncRNA_intronic	ENSGALG00000052475	AFE
1	71013016	1_71013016	G/A	1.62e-06	0.195	5.65583	1.1567	ncRNA_intronic	ENSGALG00000052475	AFE
1	71013274	1_71013274	G/A	2.5e-06	0.195	5.56135	1.15921	ncRNA_intronic	ENSGALG00000052475	AFE
1	71013275	1_71013275	T/C	2.5e-06	0.195	5.56135	1.15921	ncRNA_intronic	ENSGALG00000052475	AFE
1	71013280	1_71013280	T/C	2.15e-06	0.194	5.59707	1.15889	ncRNA_intronic	ENSGALG00000052475	AFE
1	71013432	1_71013432	T/C	3.27e-06	0.198	5.49043	1.15838	ncRNA_intronic	ENSGALG00000052475	AFE
1	71013434	1_71013434	T/A	3.27e-06	0.198	5.49043	1.15838	ncRNA_intronic	ENSGALG00000052475	AFE
1	71013795	1_71013795	A/C	2.85e-06	0.19	5.48475	1.15004	ncRNA_intronic	ENSGALG00000052475	AFE
1	71019944	1_71019944	G/A	2.57e-06	0.325	4.69183	0.979151	ncRNA_intronic	ENSGALG00000052475	AFE
1	71152432	1_71152432	C/G	3.01e-06	0.371	4.83523	1.01639	upstream	ENSGALG00000052222	AFE
1	71223229	1_71223229	T/A	4.4e-07	0.289	5.19376	1.0064	intergenic	MIRLET7B, PPARA	AFE
1	71233282	1_71233282	T/A	2.76e-06	0.303	4.69652	0.98339	intergenic	MIRLET7B, PPARA	AFE
1	71233320	1_71233320	G/C	5.5e-07	0.189	5.98905	1.17079	intergenic	MIRLET7B, PPARA	AFE
1	78156269	1_78156269	T/C	1.71e-06	0.354	4.60083	0.943018	intergenic	OR10AC1, EPHA1	AFE
1	78156465	1_78156465	A/G	1.32e-06	0.352	4.62843	0.938109	intergenic	OR10AC1, EPHA1	AFE
1	78156517	1_78156517	C/T	2.63e-06	0.357	4.4548	0.9307	intergenic	OR10AC1, EPHA1	AFE
1	78156757	1_78156757	A/G	1.9e-06	0.357	4.54098	0.934965	intergenic	OR10AC1, EPHA1	AFE
1	78156850	1_78156850	A/C	1.33e-06	0.356	4.59468	0.931668	intergenic	OR10AC1, EPHA1	AFE
1	78156920	1_78156920	C/G	9.91e-07	0.359	4.60839	0.922874	intergenic	OR10AC1, EPHA1	AFE
1	78157006	1_78157006	C/T	2.63e-06	0.357	4.48978	0.938057	intergenic	OR10AC1, EPHA1	AFE
1	78157153	1_78157153	T/C	1.17e-06	0.343	4.50227	0.907992	intergenic	OR10AC1, EPHA1	AFE
1	78157326	1_78157326	T/C	2.41e-06	0.346	4.4639	0.928997	intergenic	OR10AC1, EPHA1	AFE
1	78157329	1_78157329	C/T	3.11e-06	0.348	4.39257	0.924732	intergenic	OR10AC1, EPHA1	AFE
1	78281943	1_78281943	C/T	1.76e-06	0.438	4.43664	0.910462	intronic	CLCN1	AFE
3	17348104	3_17348104	C/T	1.24e-10	0.06	13.0079	1.9529	upstream	EPHX1	AFE
3	17348112	3_17348112	T/C	1.24e-10	0.06	13.0079	1.9529	upstream	EPHX1	AFE
5	34903456	5_34903456	C/G	1.71e-06	0.259	−5.345907	1.09578	intronic	ARHGAP5	AFE
5	34909078	5_34909078	C/T	2.41e-06	0.371	−4.767562	0.99203	intronic	ARHGAP5	AFE
5	35637955	5_35637955	G/A	6.46e-07	0.348	−5.040335	0.991767	intronic	NPAS3	AFE
5	35639832	5_35639832	T/C	3.16e-06	0.352	−4.789455	1.00896	intronic	NPAS3	AFE
5	35640875	5_35640875	G/A	7.3e-07	0.36	−4.901643	0.969286	intronic	NPAS3	AFE
8	20366141	8_20366141	A/G	1.87e-06	0.167	6.63747	1.36587	intronic	PTPRF	AFE
8	21136671	8_21136671	T/C	2.55e-06	0.143	6.83912	1.4267	exonic	PLK3	AFE
12	880561	12_880561	A/G	1.85441e-06	0.079	8.38951	1.7257	ncRNA_intronic	ENSGALG00000054617	AFE
26	4841116	26_4841116	A/G	1.38137e-06	0.251	4.9789	1.01116	intergenic	TREM-B2, FOXP4L	AFE
26	4875866	26_4875866	G/A	1.94666e-06	0.249	4.88753	1.0075	intronic	FOXP4L	AFE
26	5081810	26_5081810	C/T	8.33377e-07	0.39	4.70433	0.93532	exonic	CHIA	AFE
1	177640614	1_177640614	G/A	2.55e-06	0.17	3.341	0.696994	intergenic	GTF3A, RASL11A	EN20w
3	6626087	3_6626087	G/A	2.73e-06	0.146	3.50684	0.733891	intergenic	ENSGALG00000053744, ENSGALG00000048650	EN20w
3	7712575	3_7712575	T/C	1.27e-06	0.157	3.4986	0.707975	intronic	NRXN1	EN20w
3	8728457	3_8728457	A/G	9.1e-07	0.09	4.48974	0.895919	intergenic	LBH, YPEL5	EN20w
3	8728611	3_8728611	A/G	8.59e-07	0.087	4.58166	0.912065	intergenic	LBH, YPEL5	EN20w
3	8728667	3_8728667	T/C	2.63e-06	0.086	4.41686	0.922785	intergenic	LBH, YPEL5	EN20w
3	8732390	3_8732390	T/C	1.85e-06	0.063	5.04427	1.03752	intergenic	LBH, YPEL5	EN20w
3	8733068	3_8733068	C/T	2.96e-08	0.054	6.23868	1.09663	intergenic	LBH, YPEL5	EN20w
3	8747666	3_8747666	T/A	7.45e-07	0.063	5.07625	1.00461	intergenic	YPEL5, ANKRD9L	EN20w
3	8748655	3_8748655	A/G	6.45e-07	0.086	4.65516	0.915881	intergenic	YPEL5, ANKRD9L	EN20w
20	3652306	20_3652306	C/T	2.63e-06	0.224	−2.773355	0.579439	intronic	SGK2	EN20w
20	3691035	20_3691035	T/C	1.42e-06	0.224	−2.810403	0.571459	intergenic	SLC32A1, ARHGAP40	EN20w
20	3695526	20_3695526	A/G	9.36e-07	0.221	−2.933542	0.586052	intergenic	SLC32A1, ARHGAP40	EN20w
20	3711630	20_3711630	G/T	2.43e-06	0.257	−2.734698	0.569342	intronic	ARHGAP40	EN20w
2	145449050	2_145449050	G/C	2.16e-06	0.09	−6.205058	1.28509	intronic	TRAPPC9	EN21–30w
2	145449053	2_145449053	A/C	2.16e-06	0.09	−6.205058	1.28509	intronic	TRAPPC9	EN21–30w
2	145471472	2_145471472	C/A	4.73e-08	0.067	−7.889737	1.40887	intronic	TRAPPC9	EN21–30w
2	145499745	2_145499745	G/A	2.97e-06	0.083	−6.858637	1.44084	intronic	TRAPPC9	EN21–30w
2	145570779	2_145570779	C/T	7.52e-07	0.095	−6.903841	1.36681	intronic	TRAPPC9	EN21–30w
2	145582604	2_145582604	G/T	2.62e-07	0.079	−7.786258	1.47884	intronic	TRAPPC9	EN21–30w
2	145582643	2_145582643	A/C	2.62e-07	0.079	−7.786258	1.47884	intronic	TRAPPC9	EN21–30w
2	145582775	2_145582775	T/G	1.27e-06	0.081	−7.024188	1.42127	intronic	TRAPPC9	EN21–30w
2	145582782	2_145582782	G/A	1.27e-06	0.081	−7.024188	1.42127	intronic	TRAPPC9	EN21–30w
2	145582904	2_145582904	C/G	1.38e-06	0.07	−7.587224	1.5408	intronic	TRAPPC9	EN21–30w
2	145668170	2_145668170	G/T	2.64e-07	0.054	−9.323555	1.77128	intronic	AGO2	EN21–30w
2	145781403	2_145781403	A/C	1.46e-06	0.156	−5.608224	1.14179	intronic	PTK2	EN21–30w
2	145791100	2_145791100	T/C	3.12e-06	0.151	−5.443633	1.14609	intronic	PTK2	EN21–30w
2	145791104	2_145791104	G/C	3.12e-06	0.151	−5.443633	1.14609	intronic	PTK2	EN21–30w
2	145846917	2_145846917	A/G	7.64e-07	0.135	−6.029171	1.19445	intronic	PTK2	EN21–30w
2	145853707	2_145853707	A/G	2.64e-06	0.144	−5.697687	1.19054	intronic	PTK2	EN21–30w
2	145854521	2_145854521	G/A	1.78e-06	0.138	−5.814311	1.19393	intronic	PTK2	EN21–30w
2	145862928	2_145862928	T/A	2.91e-06	0.141	−5.76728	1.21035	intronic	PTK2	EN21–30w
2	145863323	2_145863323	A/G	2.03e-06	0.137	−5.888807	1.21608	intronic	PTK2	EN21–30w
2	145863333	2_145863333	T/A	2.4e-06	0.138	−5.849606	1.21703	intronic	PTK2	EN21–30w
2	145908754	2_145908754	C/T	9.91e-07	0.171	−5.280836	1.05754	ncRNA_intronic	ENSGALG00000051168	EN21–30w
2	145909323	2_145909323	A/G	2.78e-06	0.168	−5.216476	1.0925	ncRNA_intronic	ENSGALG00000051168	EN21–30w
2	145968164	2_145968164	T/A	2.44e-06	0.076	−7.163036	1.49149	ncRNA_intronic	ENSGALG00000047858	EN21–30w
2	145969309	2_145969309	T/C	3.06e-06	0.075	−7.320527	1.53994	ncRNA_intronic	ENSGALG00000047858	EN21–30w
2	145976406	2_145976406	T/C	2.47e-06	0.075	−7.368923	1.53503	ncRNA_intronic	ENSGALG00000047858, ENSGALG00000054076	EN21–30w
2	145976575	2_145976575	T/C	1.78e-06	0.081	−6.799112	1.39621	ncRNA_exonic	ENSGALG00000047858, ENSGALG00000054076	EN21–30w
2	145986920	2_145986920	T/A	1.31e-06	0.078	−7.29171	1.47759	ncRNA_intronic	ENSGALG00000047858	EN21–30w
2	146006166	2_146006166	C/T	1.28e-06	0.079	−7.334296	1.48452	intronic	DENND3	EN21–30w
2	146006298	2_146006298	G/T	2.65e-06	0.076	−7.272479	1.51978	intronic	DENND3	EN21–30w
2	146006390	2_146006390	G/A	2.1e-06	0.083	−7.104257	1.46935	intronic	DENND3	EN21–30w
2	146007167	2_146007167	C/T	1.64e-06	0.083	−7.156525	1.46436	intronic	DENND3	EN21–30w
2	146007254	2_146007254	T/C	1.55e-06	0.084	−6.979436	1.42446	intronic	DENND3	EN21–30w
2	146007264	2_146007264	G/A	2.52e-06	0.086	−6.666342	1.39	intronic	DENND3	EN21–30w
2	146007316	2_146007316	A/G	9.8e-07	0.087	−6.750573	1.35124	intronic	DENND3	EN21–30w
2	146135221	2_146135221	A/G	3.28e-06	0.07	−7.658592	1.61614	intergenic	SLC45A4, GPR20	EN21–30w
2	146844184	2_146844184	G/A	2.71e-06	0.308	−4.399896	0.920453	intergenic	ENSGALG00000049991, TSNARE1	EN21–30w
2	146844802	2_146844802	T/C	1.07e-06	0.171	−5.453177	1.09575	intergenic	ENSGALG00000049991, TSNARE1	EN21–30w
2	146845202	2_146845202	A/G	2.58e-06	0.163	−5.574404	1.16356	intergenic	ENSGALG00000049991, TSNARE1	EN21–30w
2	146845404	2_146845404	T/G	1.51e-06	0.165	−5.583475	1.1382	intergenic	ENSGALG00000049991, TSNARE1	EN21–30w
2	146851451	2_146851451	G/A	1.61e-06	0.162	−5.714506	1.16809	intergenic	ENSGALG00000049991, TSNARE1	EN21–30w
2	146851821	2_146851821	A/G	1.28e-06	0.162	−5.582376	1.13011	intergenic	ENSGALG00000049991, TSNARE1	EN21–30w
2	146854256	2_146854256	A/G	3.03e-06	0.167	−5.578257	1.17295	intergenic	ENSGALG00000049991, TSNARE1	EN21–30w
2	146854775	2_146854775	G/A	2.59e-07	0.16	−6.067653	1.15191	intergenic	ENSGALG00000049991, TSNARE1	EN21–30w
2	147178106	2_147178106	A/G	2.22e-06	0.343	−4.121156	0.854481	intronic	TSNARE1	EN21–30w
2	147180470	2_147180470	T/A	1.2e-06	0.348	−4.265879	0.861094	intronic	TSNARE1	EN21–30w
2	149098145	2_149098145	T/A	2.73e-06	0.206	−4.251347	0.889644	intronic	ARHGAP39	EN21–30w
6	32110011	6_32110011	G/A	2.95e-06	0.41	−4.014766	0.84313	intergenic	NSMCE4A, ENSGALG00000032373	EN21–30w
24	2482169	24_2482169	T/C	1.57e-06	0.051	−8.877612	1.81292	intronic	IGSF9B	EN21–30w
24	3082663	24_3082663	A/G	1.23e-06	0.07	−7.480205	1.51167	intronic	CLMP	EN21–30w
24	3283999	24_3283999	T/C	1.35e-06	0.067	−7.704505	1.56293	ncRNA_intronic	ENSGALG00000055112	EN21–30w
24	3284467	24_3284467	T/C	1.34e-06	0.078	−6.761978	1.37159	ncRNA_intronic	ENSGALG00000055112	EN21–30w
1	139340953	1_139340953	T/A	2.58e-06	0.235	−3.830614	0.799568	intergenic	ENSGALG00000048953, ENSGALG00000051481	EN31–38w
3	107685333	3_107685333	T/C	1.82e-06	0.224	4.05695	0.83374	intergenic	ENSGALG00000048370, ENSGALG00000050313	EN31–38w
3	109651436	3_109651436	C/T	2.6e-06	0.198	4.02799	0.841076	intronic	CLIC5	EN31–38w
5	18429319	5_18429319	C/G	2.79e-06	0.157	−4.603792	0.964316	intergenic	SHANK2, ENSGALG00000050964	EN31–38w
23	343102	23_343102	C/T	2.12e-06	0.094	−5.802802	1.20063	intronic	CEP85	EN31–38w
23	343123	23_343123	A/C	2.12e-06	0.094	−5.802802	1.20063	intronic	CEP85	EN31–38w
23	345769	23_345769	T/C	1.45e-06	0.086	−5.89553	1.19979	intronic	CNKSR1	EN31–38w
23	350882	23_350882	T/C	1.47e-06	0.073	−6.579527	1.33979	upstream	CNKSR1	EN31–38w
23	384265	23_384265	C/T	1.01e-06	0.081	−6.424365	1.28735	intronic	LAPTM5	EN31–38w
23	384278	23_384278	A/G	1.81e-06	0.079	−6.45478	1.32631	intronic	LAPTM5	EN31–38w
23	386413	23_386413	T/C	3.19e-06	0.078	−6.324167	1.3329	intronic	LAPTM5	EN31–38w
23	393836	23_393836	A/G	2.28e-06	0.083	−5.988266	1.24302	intronic	LAPTM5	EN31–38w
23	394124	23_394124	A/G	3.54e-07	0.073	−7.018446	1.3485	intronic	LAPTM5	EN31–38w
1	90554918	1_90554918	T/C	3.14e-06	0.343	−6.240435	1.31433	intronic	EPHA3	EN31–46w
3	57558353	3_57558353	A/G	8.02e-07	0.303	−7.180803	1.42543	intergenic	AKAP7, EPB41L2	EN31–46w
3	58225540	3_58225540	T/C	5.62e-07	0.289	−7.496523	1.46682	intronic	ENSGALG00000053107	EN31–46w
3	59435078	3_59435078	C/T	2.73e-06	0.283	−7.328188	1.53359	intergenic	RSPO3, ENSGALG00000053169	EN31–46w
3	107685333	3_107685333	T/C	1.2e-06	0.224	7.22473	1.45842	intergenic	ENSGALG00000048370, ENSGALG00000050313	EN31–46w
3	109649574	3_109649574	G/A	1.81e-06	0.202	6.92719	1.4235	intronic	CLIC5	EN31–46w
3	109650330	3_109650330	A/T	1.57e-06	0.194	7.33788	1.4986	exonic	CLIC5	EN31–46w
3	109651436	3_109651436	C/T	4.72e-07	0.198	7.54159	1.46537	intronic	CLIC5	EN31–46w
5	7745903	5_7745903	G/A	2.02e-07	0.252	7.22001	1.35774	intronic	FAR1	EN31–46w
11	7285360	11_7285360	T/C	2.87e-06	0.402	−5.963256	1.25078	intergenic	CBLN1, N4BP1	EN31–46w
20	7076386	20_7076386	T/C	2.97e-06	0.203	−7.146932	1.50129	intergenic	ENSGALG00000049730, CDH4	EN31–46w
20	9790098	20_9790098	C/T	4.03e-07	0.294	6.34279	1.22484	intronic	ENSGALG00000006152	EN31–46w
20	10437889	20_10437889	T/C	2.78e-06	0.324	6.01153	1.25906	intronic	CTNNBL1	EN31–46w
1	69625522	1_69625522	T/C	2.2e-06	0.129	−5.282182	1.0948	intergenic	ENSGALG00000052877, ENSGALG00000054393	EN39–46w
1	70566056	1_70566056	T/C	1.86e-06	0.108	−5.206318	1.07113	intergenic	FBLN1, ATXN10	EN39–46w
1	70566136	1_70566136	T/C	3.39e-07	0.111	−5.576661	1.06963	intergenic	FBLN1, ATXN10	EN39–46w
1	70566361	1_70566361	A/G	3.67e-07	0.103	−5.98446	1.15137	intergenic	FBLN1, ATXN10	EN39–46w
1	70566514	1_70566514	T/C	1.59e-06	0.106	−5.798241	1.1848	intergenic	FBLN1, ATXN10	EN39–46w
1	70566753	1_70566753	G/A	1.44e-06	0.102	−5.918862	1.20413	upstream	ATXN10	EN39–46w
1	70566760	1_70566760	T/C	1.44e-06	0.102	−5.918862	1.20413	upstream	ATXN10	EN39–46w
1	70566782	1_70566782	A/G	1.7e-06	0.106	−5.586595	1.14486	upstream	ATXN10	EN39–46w
1	70566897	1_70566897	C/G	3.1e-06	0.084	−6.189684	1.30273	upstream	ATXN10	EN39–46w
1	70566944	1_70566944	A/G	5.96e-07	0.105	−5.955778	1.1681	upstream	ATXN10	EN39–46w
1	70567046	1_70567046	G/C	1.41e-06	0.1	−5.958786	1.21134	upstream	ATXN10	EN39–46w
1	70571622	1_70571622	A/G	5.18e-07	0.1	−6.194214	1.20803	intronic	ATXN10	EN39–46w
1	70619599	1_70619599	C/T	1.96e-06	0.49	−3.35676	0.692214	intronic	ATXN10	EN39–46w
1	70835458	1_70835458	T/C	2.91e-06	0.087	−5.968186	1.25266	intronic	WNT7B	EN39–46w
1	77704522	1_77704522	T/C	2.66e-06	0.067	−6.700489	1.40048	intergenic	LPAR5, ENSGALG00000048620	EN39–46w
3	57558353	3_57558353	A/G	2.09e-06	0.303	−3.997358	0.826518	intergenic	AKAP7, EPB41L2	EN39–46w
3	58225540	3_58225540	T/C	1.82e-06	0.289	−4.154834	0.853845	intronic	ENSGALG00000053107	EN39–46w
5	29076746	5_29076746	C/T	1.79e-06	0.362	3.41167	0.700672	intronic	ARG2	EN39–46w
1	92359808	1_92359808	T/A	2.88e-06	0.237	10.3478	2.17088	intergenic	ENSGALG00000049116, ENSGALG00000054744	ENT
2	64709816	2_64709816	C/G	2.38e-06	0.321	9.42382	1.96	intronic	RREB1	ENT
2	64882605	2_64882605	G/A	1.81e-06	0.424	−9.541057	1.9603	intergenic	ENSGALG00000049535, LY86	ENT
2	65062439	2_65062439	T/C	1.76e-06	0.311	−9.761281	2.00314	intronic	F13A1	ENT
2	65247568	2_65247568	T/C	9.26e-07	0.387	−9.746296	1.94622	intronic	FARS2	ENT
2	66457211	2_66457211	A/G	1.2e-06	0.478	−8.759239	1.76844	upstream	IRF4	ENT
2	66923079	2_66923079	T/G	3.2e-06	0.386	9.33453	1.96756	intergenic	FOXF2, ENSGALG00000048834	ENT
2	67186131	2_67186131	A/G	1.58e-07	0.37	10.5706	1.9701	intronic	GMDS	ENT
2	67186252	2_67186252	A/G	3.49e-07	0.494	9.58844	1.84125	intronic	GMDS	ENT
2	67315785	2_67315785	C/A	2.53e-06	0.413	9.52168	1.98589	intronic	GMDS	ENT
2	67315791	2_67315791	C/T	1.73e-06	0.414	9.68383	1.98611	intronic	GMDS	ENT
1	23886402	1_23886402	A/G	1.85e-06	0.09	0.831263	0.170983	intronic	KCND2	ACS31–38w
1	23886409	1_23886409	T/G	1.85e-06	0.09	0.831263	0.170983	intronic	KCND2	ACS31–38w
1	23886424	1_23886424	A/G	1.14e-06	0.092	0.843491	0.169942	intronic	KCND2	ACS31–38w
1	23886435	1_23886435	C/T	1.85e-06	0.09	0.831263	0.170983	intronic	KCND2	ACS31–38w
1	24038395	1_24038395	C/T	1.49e-06	0.087	0.859078	0.175033	intergenic	ENSGALG00000047004, ANKRD26	ACS31–38w
1	107640847	1_107640847	C/G	1.85e-06	0.41	0.530142	0.10903	intergenic	ENSGALG00000053596, ENSGALG00000049981	ACS31–38w
1	111187668	1_111187668	A/G	3.04e-06	0.084	0.881555	0.185378	intergenic	ENSGALG00000047387, SIK1	ACS31–38w
1	111190230	1_111190230	T/G	9.03e-07	0.121	0.806406	0.160861	intergenic	ENSGALG00000047387, SIK1	ACS31–38w
1	132652148	1_132652148	A/C	1.2e-06	0.06	0.943685	0.190496	upstream	GABRB3	ACS31–38w
1	136633479	1_136633479	A/G	2.41e-06	0.448	−0.4876629	0.101477	intronic	NCK2	ACS31–38w
1	136684450	1_136684450	T/C	2.63e-06	0.186	−0.6553772	0.136915	intergenic	NCK2, C1H2ORF40	ACS31–38w
4	59661252	4_59661252	G/C	2.95e-06	0.13	0.724952	0.152254	ncRNA_intronic	ENSGALG00000053133	ACS31–38w
4	59674036	4_59674036	A/G	3.07e-06	0.162	0.651909	0.137157	intergenic	ENSGALG00000053133, ENSGALG00000050183	ACS31–38w
4	60230059	4_60230059	A/G	1.47e-06	0.09	0.881793	0.179557	intronic	ENSGALG00000046550	ACS31–38w
7	8706427	7_8706427	A/G	3.05e-06	0.075	0.961333	0.202204	intergenic	ENSGALG00000047944, ENSGALG00000051288	ACS31–38w
12	6136887	12_6136887	G/A	1.98e-06	0.297	0.568234	0.117217	intergenic	HDAC11, FBLN2	ACS31–38w
14	800100	14_800100	C/A	1.14e-06	0.106	0.85321	0.171875	intronic	SHISA9	ACS31–38w
18	9506555	18_9506555	A/G	2.24e-06	0.063	1.03805	0.215292	exonic	RNF213	ACS31–38w
18	9840182	18_9840182	T/C	6.23e-07	0.051	1.16235	0.228378	downstream	SOCS3	ACS31–38w
18	9844450	18_9844450	G/C	1.55e-06	0.152	0.673953	0.137565	intergenic	SOCS3, ENSGALG00000027822	ACS31–38w
18	9849351	18_9849351	T/C	3.19e-06	0.056	1.00373	0.211541	intergenic	SOCS3, ENSGALG00000027822	ACS31–38w
18	9958218	18_9958218	G/A	2.51e-06	0.059	1.06031	0.221064	intronic	SIRT7	ACS31–38w
18	9985437	18_9985437	C/A	7.72e-07	0.056	1.0676	0.211594	intronic	SPAG9	ACS31–38w
18	9985440	18_9985440	T/C	1.14e-06	0.057	1.03885	0.209259	intronic	SPAG9	ACS31–38w
18	10115747	18_10115747	T/A	1.5e-06	0.068	0.988363	0.201458	downstream	LUC7L3, ANKRD40L	ACS31–38w
18	10120839	18_10120839	A/G	1.56e-06	0.068	1.01346	0.206894	intronic	LUC7L3	ACS31–38w
18	10135159	18_10135159	A/G	2.26e-06	0.063	0.999098	0.207335	intronic	ANKRD40	ACS31–38w
19	8344950	19_8344950	T/C	2.42e-06	0.062	0.965362	0.200916	downstream	MRM1	ACS31–38w
1	28584701	1_28584701	A/G	1.24e-06	0.114	0.641667	0.129734	intergenic	THAP5, AVPR2	ACS31–46w
1	41139509	1_41139509	T/C	2.26e-06	0.344	0.417977	0.0867365	intergenic	TMTC2, ENSGALG00000050280	ACS31–46w
1	43709589	1_43709589	A/G	2.65e-06	0.449	0.451876	0.0944413	intergenic	ENSGALG00000051987, ENSGALG00000054230	ACS31–46w
1	106321210	1_106321210	A/G	2.69e-06	0.06	0.826146	0.172782	intronic	EVA1C	ACS31–46w
1	125091465	1_125091465	T/C	2.74e-06	0.27	−0.5274789	0.110398	intronic	FRMPD4	ACS31–46w
1	136421517	1_136421517	G/A	2.56e-06	0.459	0.403763	0.084247	intronic	TGFBRAP1	ACS31–46w
1	136429663	1_136429663	C/T	2.4e-06	0.444	0.404264	0.0841183	intronic	C1H2ORF49	ACS31–46w
1	136633479	1_136633479	A/G	6.92e-07	0.448	−0.4312576	0.0850933	intronic	NCK2	ACS31–46w
1	136654782	1_136654782	T/C	3.03e-06	0.44	−0.426572	0.0896909	intronic	NCK2	ACS31–46w
2	84268949	2_84268949	A/T	4.35e-07	0.097	0.761956	0.147581	intronic	TMEM245	ACS31–46w
2	84268982	2_84268982	A/G	1.14e-06	0.095	0.770625	0.15525	intronic	TMEM245	ACS31–46w
2	84268989	2_84268989	T/C	1.14e-06	0.095	0.770625	0.15525	intronic	TMEM245	ACS31–46w
2	93719732	2_93719732	C/A	3.13e-06	0.129	0.620076	0.130569	intergenic	CD226, DOK6	ACS31–46w
4	59694973	4_59694973	G/A	1.42e-06	0.156	0.573178	0.116555	ncRNA_intronic	ENSGALG00000050183	ACS31–46w
12	10475504	12_10475504	G/A	3.06e-06	0.244	0.454135	0.0955266	intergenic	PLXNA1, ENSGALG00000052123	ACS31–46w
12	10998493	12_10998493	T/A	1e-06	0.127	0.639559	0.128148	ncRNA_intronic	ENSGALG00000046710	ACS31–46w
12	11725375	12_11725375	G/A	8.6e-07	0.111	0.708269	0.141003	intronic	PLXNB3	ACS31–46w
12	11725384	12_11725384	A/T	8.6e-07	0.111	0.708269	0.141003	intronic	PLXNB3	ACS31–46w
12	11761909	12_11761909	A/G	7.98e-07	0.241	0.483776	0.0960123	intergenic	ENSGALG00000006544, SETD5	ACS31–46w
12	11766040	12_11766040	G/T	2.1e-06	0.052	0.871502	0.180253	intergenic	ENSGALG00000006544, SETD5	ACS31–46w
12	11769684	12_11769684	C/T	2.75e-06	0.056	0.964685	0.20194	intergenic	ENSGALG00000006544, SETD5	ACS31–46w
12	11804851	12_11804851	C/G	1.63e-06	0.122	0.658426	0.134666	intronic	SETD5	ACS31–46w
12	11820955	12_11820955	A/C	4.21e-07	0.13	0.640358	0.123864	intronic	LHFPL4	ACS31–46w
12	12537938	12_12537938	T/A	5.3e-07	0.102	0.752637	0.146917	intergenic	ENSGALG00000051986, FHIT	ACS31–46w
12	12540812	12_12540812	T/C	7.16e-07	0.114	0.706932	0.139684	intergenic	ENSGALG00000051986, FHIT	ACS31–46w
12	12540858	12_12540858	A/G	2.9e-07	0.108	0.746969	0.142415	intergenic	ENSGALG00000051986, FHIT	ACS31–46w
12	12556029	12_12556029	T/C	9e-07	0.113	0.705476	0.140712	intergenic	ENSGALG00000051986, FHIT	ACS31–46w
12	12576775	12_12576775	G/A	3.07e-06	0.108	0.703076	0.147919	intronic	FHIT	ACS31–46w
12	12588119	12_12588119	T/C	2.34e-06	0.103	0.731674	0.152046	intronic	FHIT	ACS31–46w
12	12607593	12_12607593	C/T	3.04e-06	0.095	0.73685	0.154952	intronic	FHIT	ACS31–46w
12	12759464	12_12759464	C/T	2e-06	0.052	0.983219	0.202939	intronic	FHIT	ACS31–46w
12	12833697	12_12833697	T/C	2.04e-06	0.052	0.946974	0.19562	intronic	FHIT	ACS31–46w
18	9840182	18_9840182	T/C	1.58e-06	0.051	0.927426	0.18945	downstream	SOCS3	ACS31–46w
31	3875733	31_3875733	T/C	1.91e-06	0.111	0.696155	0.143382	intergenic	ENSGALG00000050820, ENSGALG00000049047	ACS31–46w
1	43709589	1_43709589	A/G	2.47e-06	0.449	0.539639	0.112419	intergenic	ENSGALG00000051987, ENSGALG00000054230	ACS39–46w
1	54573214	1_54573214	T/C	1.18e-06	0.129	0.833025	0.168028	ncRNA_intronic	ENSGALG00000054571	ACS39–46w
1	54614775	1_54614775	A/C	1.34e-06	0.132	0.808849	0.164077	intronic	TXNRD1	ACS39–46w
1	54631157	1_54631157	A/G	1.01e-06	0.13	0.843762	0.169111	upstream	NFYB	ACS39–46w
1	54644607	1_54644607	A/C	1.29e-06	0.135	0.800234	0.162033	intronic	NFYB	ACS39–46w
1	54644625	1_54644625	C/T	1.29e-06	0.135	0.800234	0.162033	intronic	NFYB	ACS39–46w
1	54644670	1_54644670	G/T	2.47e-06	0.137	0.774668	0.161388	intronic	NFYB	ACS39–46w
1	54644690	1_54644690	T/G	1.74e-06	0.138	0.773123	0.158583	intronic	NFYB	ACS39–46w
1	54644691	1_54644691	C/A	1.74e-06	0.138	0.773123	0.158583	intronic	NFYB	ACS39–46w
1	54644717	1_54644717	A/G	3.03e-06	0.137	0.766306	0.161134	intronic	NFYB	ACS39–46w
1	54644719	1_54644719	C/T	3.03e-06	0.137	0.766306	0.161134	intronic	NFYB	ACS39–46w
1	54706353	1_54706353	G/A	1.29e-06	0.125	0.842918	0.170712	intergenic	C1H12ORF73, HSP90B1	ACS39–46w
1	54706463	1_54706463	G/C	4.77e-07	0.125	0.884533	0.171935	intergenic	C1H12ORF73, HSP90B1	ACS39–46w
1	54715969	1_54715969	C/T	2.04e-06	0.13	0.822545	0.169914	intronic	HSP90B1	ACS39–46w
1	54715984	1_54715984	G/A	2.04e-06	0.13	0.822545	0.169914	intronic	HSP90B1	ACS39–46w
1	54749304	1_54749304	C/T	2e-06	0.132	0.822505	0.169746	intronic	NT5DC3	ACS39–46w
1	54751068	1_54751068	T/A	2e-06	0.132	0.822505	0.169746	intronic	NT5DC3	ACS39–46w
1	54751193	1_54751193	A/G	2.4e-07	0.133	0.874159	0.16548	intronic	NT5DC3	ACS39–46w
1	54751372	1_54751372	T/G	2.5e-07	0.133	0.852594	0.161634	intronic	NT5DC3	ACS39–46w
1	54751572	1_54751572	T/G	5.58e-07	0.135	0.830858	0.162521	intronic	NT5DC3	ACS39–46w
1	54751579	1_54751579	G/T	2.89e-07	0.133	0.86429	0.16476	intronic	NT5DC3	ACS39–46w
1	54753635	1_54753635	T/G	2.8e-06	0.13	0.811716	0.170073	intronic	NT5DC3	ACS39–46w
1	54756339	1_54756339	T/C	9.51e-09	0.132	0.952075	0.161365	intronic	NT5DC3	ACS39–46w
1	54756955	1_54756955	A/G	3.64e-07	0.125	0.885052	0.170228	intronic	NT5DC3	ACS39–46w
1	54757365	1_54757365	A/G	4.79e-07	0.127	0.878774	0.170847	intronic	NT5DC3	ACS39–46w
1	54763926	1_54763926	C/A	2e-06	0.132	0.822505	0.169746	intronic	NT5DC3	ACS39–46w
1	54764011	1_54764011	A/G	1.91e-06	0.13	0.82851	0.170624	intronic	NT5DC3	ACS39–46w
1	54772541	1_54772541	T/C	2e-06	0.132	0.822505	0.169746	intronic	STAB2	ACS39–46w
1	54773517	1_54773517	T/C	1.02e-06	0.133	0.836495	0.167709	intronic	STAB2	ACS39–46w
1	54773769	1_54773769	A/G	2.42e-06	0.13	0.820086	0.170679	intronic	STAB2	ACS39–46w
1	54781504	1_54781504	T/C	3.18e-06	0.133	0.807554	0.170169	intronic	STAB2	ACS39–46w
1	54781528	1_54781528	A/C	3.18e-06	0.133	0.807554	0.170169	intronic	STAB2	ACS39–46w
1	54783835	1_54783835	G/A	4.93e-08	0.13	0.925535	0.165516	intronic	STAB2	ACS39–46w
1	54783853	1_54783853	A/T	4.93e-08	0.13	0.925535	0.165516	intronic	STAB2	ACS39–46w
1	54786614	1_54786614	T/G	2.65e-06	0.133	0.777687	0.162531	exonic	STAB2	ACS39–46w
1	54789206	1_54789206	G/A	3.25e-06	0.132	0.781777	0.164914	exonic	STAB2	ACS39–46w
1	54802410	1_54802410	C/T	2.26e-06	0.13	0.782048	0.162292	intronic	STAB2	ACS39–46w
1	54802507	1_54802507	G/T	3.5e-07	0.133	0.861301	0.165405	intronic	STAB2	ACS39–46w
1	54808001	1_54808001	A/G	1.29e-06	0.13	0.841191	0.170351	intronic	STAB2	ACS39–46w
1	54809055	1_54809055	G/A	7.55e-07	0.13	0.867868	0.171855	intronic	STAB2	ACS39–46w
1	54810104	1_54810104	G/T	4.25e-07	0.132	0.849501	0.164388	intronic	STAB2	ACS39–46w
1	54810523	1_54810523	G/A	5.79e-07	0.137	0.837525	0.164068	intronic	STAB2	ACS39–46w
1	54810739	1_54810739	G/C	6.19e-07	0.135	0.825689	0.162188	intronic	STAB2	ACS39–46w
1	54817442	1_54817442	G/A	2.49e-06	0.13	0.795641	0.165814	exonic	STAB2	ACS39–46w
1	54817636	1_54817636	G/A	2.67e-06	0.138	0.766724	0.16028	intronic	STAB2	ACS39–46w
1	54817903	1_54817903	G/A	7.67e-07	0.132	0.833205	0.165091	intronic	STAB2	ACS39–46w
1	54818599	1_54818599	T/C	1.79e-06	0.135	0.78275	0.160751	intronic	STAB2	ACS39–46w
1	54818681	1_54818681	G/A	1.2e-06	0.132	0.814773	0.164485	intronic	STAB2	ACS39–46w
1	54818705	1_54818705	C/G	1.82e-06	0.129	0.830501	0.170704	intronic	STAB2	ACS39–46w
1	54820252	1_54820252	G/A	7.35e-07	0.129	0.861063	0.170319	intronic	STAB2	ACS39–46w
1	54820899	1_54820899	G/A	1.78e-06	0.13	0.822356	0.168835	intronic	STAB2	ACS39–46w
1	54821523	1_54821523	A/G	2e-06	0.132	0.822505	0.169746	intronic	STAB2	ACS39–46w
1	54821708	1_54821708	A/G	3.64e-07	0.137	0.833933	0.160393	intronic	STAB2	ACS39–46w
1	54821915	1_54821915	C/G	1.8e-07	0.129	0.903007	0.1691	intronic	STAB2	ACS39–46w
1	54833938	1_54833938	T/C	2e-06	0.132	0.822505	0.169746	intronic	STAB2	ACS39–46w
1	54834480	1_54834480	G/A	2.1e-06	0.127	0.829149	0.171488	intronic	STAB2	ACS39–46w
1	54835416	1_54835416	A/G	1.72e-06	0.13	0.826621	0.169485	intronic	STAB2	ACS39–46w
1	54835543	1_54835543	A/G	2e-06	0.132	0.822505	0.169746	intronic	STAB2	ACS39–46w
1	54837656	1_54837656	T/C	1.17e-06	0.133	0.823376	0.166014	intronic	STAB2	ACS39–46w
1	54840427	1_54840427	T/C	4.45e-07	0.133	0.86068	0.166849	intronic	STAB2	ACS39–46w
1	54840441	1_54840441	A/G	2e-06	0.132	0.822505	0.169746	intronic	STAB2	ACS39–46w
1	54842782	1_54842782	T/C	1.64e-06	0.129	0.825533	0.168895	intronic	STAB2	ACS39–46w
1	54843367	1_54843367	T/A	2.8e-06	0.13	0.811716	0.170073	intronic	STAB2	ACS39–46w
1	54849660	1_54849660	G/C	2.26e-06	0.132	0.791123	0.164157	intergenic	STAB2, ENSGALG00000051926	ACS39–46w
1	54855159	1_54855159	C/T	2.42e-06	0.13	0.813123	0.169254	intergenic	STAB2, ENSGALG00000051926	ACS39–46w
1	54860900	1_54860900	G/A	4.34e-07	0.13	0.840534	0.162775	intergenic	STAB2, ENSGALG00000051926	ACS39–46w
1	54864103	1_54864103	T/G	2.14e-06	0.129	0.826151	0.171	intergenic	STAB2, ENSGALG00000051926	ACS39–46w
1	54865022	1_54865022	G/A	1.94e-06	0.13	0.794778	0.163816	intergenic	STAB2, ENSGALG00000051926	ACS39–46w
1	54865946	1_54865946	T/C	2.02e-07	0.138	0.839889	0.15796	intergenic	STAB2, ENSGALG00000051926	ACS39–46w
1	54867439	1_54867439	T/C	2e-06	0.132	0.822505	0.169746	intergenic	STAB2, ENSGALG00000051926	ACS39–46w
1	54876418	1_54876418	G/A	7.54e-07	0.129	0.861032	0.170492	intergenic	STAB2, ENSGALG00000051926	ACS39–46w
1	54876436	1_54876436	C/T	2.99e-07	0.132	0.87544	0.167111	intergenic	STAB2, ENSGALG00000051926	ACS39–46w
1	54876625	1_54876625	G/A	4.96e-07	0.133	0.841603	0.163852	intergenic	STAB2, ENSGALG00000051926	ACS39–46w
1	54878690	1_54878690	T/C	2e-06	0.132	0.822505	0.169746	intergenic	STAB2, ENSGALG00000051926	ACS39–46w
1	54881046	1_54881046	T/G	1.8e-06	0.133	0.785602	0.161392	intergenic	STAB2, ENSGALG00000051926	ACS39–46w
1	54901081	1_54901081	A/G	1.53e-06	0.127	0.828003	0.168899	intergenic	STAB2, ENSGALG00000051926	ACS39–46w
1	54905022	1_54905022	T/C	2.01e-06	0.13	0.825639	0.170437	intergenic	STAB2, ENSGALG00000051926	ACS39–46w
1	54905440	1_54905440	A/G	1.9e-06	0.129	0.830965	0.171093	intergenic	STAB2, ENSGALG00000051926	ACS39–46w
1	54915058	1_54915058	A/G	5.24e-07	0.13	0.84733	0.16533	intergenic	STAB2, ENSGALG00000051926	ACS39–46w
1	54921288	1_54921288	T/C	2.01e-06	0.125	0.829735	0.171265	intergenic	STAB2, ENSGALG00000051926	ACS39–46w
1	54924471	1_54924471	T/G	6.03e-07	0.133	0.843998	0.165601	intergenic	STAB2, ENSGALG00000051926	ACS39–46w
1	54927045	1_54927045	T/C	2.98e-07	0.129	0.874732	0.166941	intergenic	STAB2, ENSGALG00000051926	ACS39–46w
1	54929373	1_54929373	G/A	3.86e-07	0.133	0.845826	0.163053	upstream	ENSGALG00000051926	ACS39–46w
1	54929534	1_54929534	A/G	2.24e-06	0.13	0.777008	0.16116	exonic	ENSGALG00000051926	ACS39–46w
1	54931438	1_54931438	A/G	6.03e-07	0.133	0.843998	0.165601	downstream	ENSGALG00000051926	ACS39–46w
1	54932506	1_54932506	C/T	1.47e-07	0.129	0.894303	0.166228	intergenic	ENSGALG00000051926, ENSGALG00000048732	ACS39–46w
1	54932515	1_54932515	C/A	1.47e-07	0.129	0.894303	0.166228	intergenic	ENSGALG00000051926, ENSGALG00000048732	ACS39–46w
1	54933246	1_54933246	G/T	5.96e-07	0.133	0.847764	0.166269	intergenic	ENSGALG00000051926, ENSGALG00000048732	ACS39–46w
1	54933295	1_54933295	A/G	1.1e-06	0.132	0.82151	0.165237	intergenic	ENSGALG00000051926, ENSGALG00000048732	ACS39–46w
1	54933845	1_54933845	A/G	6.03e-07	0.133	0.843998	0.165601	intergenic	ENSGALG00000051926, ENSGALG00000048732	ACS39–46w
1	54945440	1_54945440	C/T	2.21e-06	0.129	0.825004	0.171007	intergenic	ENSGALG00000051926, ENSGALG00000048732	ACS39–46w
1	54981308	1_54981308	G/A	2.01e-06	0.13	0.825639	0.170437	intergenic	ENSGALG00000048732, ENSGALG00000053154	ACS39–46w
1	54983197	1_54983197	A/G	1.94e-06	0.13	0.823418	0.169711	ncRNA_intronic	ENSGALG00000053154	ACS39–46w
1	54985514	1_54985514	A/G	1.7e-06	0.125	0.835395	0.171194	ncRNA_intronic	ENSGALG00000053154	ACS39–46w
1	54987451	1_54987451	G/A	2.59e-06	0.129	0.803234	0.167694	ncRNA_intronic	ENSGALG00000053154	ACS39–46w
1	54998423	1_54998423	G/C	2.68e-06	0.129	0.820918	0.171638	ncRNA_intronic	ENSGALG00000053154	ACS39–46w
1	54998558	1_54998558	C/T	6.36e-07	0.127	0.865427	0.17018	ncRNA_intronic	ENSGALG00000053154	ACS39–46w
1	54999289	1_54999289	A/G	2.08e-06	0.129	0.824325	0.170431	ncRNA_intronic	ENSGALG00000053154	ACS39–46w
1	55000008	1_55000008	A/G	1.93e-06	0.129	0.828551	0.170739	ncRNA_intronic	ENSGALG00000053154	ACS39–46w
1	55000416	1_55000416	C/T	2.14e-06	0.127	0.82506	0.170774	ncRNA_intronic	ENSGALG00000053154	ACS39–46w
1	55002575	1_55002575	G/A	2.81e-06	0.129	0.815121	0.170797	ncRNA_intronic	ENSGALG00000053154	ACS39–46w
1	55006904	1_55006904	C/T	1.43e-06	0.129	0.837672	0.170354	ncRNA_intronic	ENSGALG00000053154	ACS39–46w
1	55007868	1_55007868	C/T	2.66e-06	0.129	0.81138	0.169587	ncRNA_intronic	ENSGALG00000053154	ACS39–46w
1	55009265	1_55009265	T/A	1.06e-06	0.127	0.828097	0.166325	ncRNA_exonic	ENSGALG00000053154	ACS39–46w
1	55012854	1_55012854	T/C	5.81e-07	0.129	0.856221	0.167757	ncRNA_intronic	ENSGALG00000053154	ACS39–46w
1	55013102	1_55013102	G/A	1.44e-06	0.13	0.825268	0.167899	ncRNA_intronic	ENSGALG00000053154	ACS39–46w
1	55013762	1_55013762	A/G	1.95e-06	0.13	0.805642	0.166103	ncRNA_intronic	ENSGALG00000053154	ACS39–46w
1	55020853	1_55020853	A/G	1.93e-06	0.13	0.811522	0.167229	ncRNA_intronic	ENSGALG00000053154	ACS39–46w
1	55021163	1_55021163	G/A	2.81e-06	0.129	0.815121	0.170797	ncRNA_intronic	ENSGALG00000053154	ACS39–46w
1	55021475	1_55021475	A/G	2.01e-06	0.13	0.825639	0.170437	ncRNA_intronic	ENSGALG00000053154	ACS39–46w
1	55025950	1_55025950	A/G	1.36e-06	0.127	0.842557	0.171022	ncRNA_intronic	ENSGALG00000053154	ACS39–46w
1	55027267	1_55027267	T/C	1.05e-07	0.13	0.906542	0.166475	ncRNA_intronic	ENSGALG00000053154	ACS39–46w
1	55034027	1_55034027	T/C	1.99e-06	0.154	0.710014	0.146494	ncRNA_intronic	ENSGALG00000053154	ACS39–46w
1	55041879	1_55041879	C/A	1.61e-06	0.129	0.828743	0.169444	ncRNA_intronic	ENSGALG00000053154	ACS39–46w
1	55047880	1_55047880	A/G	1.48e-08	0.113	1.01817	0.174996	intergenic	ENSGALG00000053154, ASCL1	ACS39–46w
1	55049392	1_55049392	C/T	3.37e-08	0.124	0.949993	0.167721	intergenic	ENSGALG00000053154, ASCL1	ACS39–46w
1	55051359	1_55051359	A/G	2.81e-06	0.132	0.797859	0.167185	intergenic	ENSGALG00000053154, ASCL1	ACS39–46w
1	55059743	1_55059743	C/T	1.79e-06	0.129	0.825427	0.169521	intergenic	ENSGALG00000053154, ASCL1	ACS39–46w
1	55059744	1_55059744	A/G	1.79e-06	0.129	0.825427	0.169521	intergenic	ENSGALG00000053154, ASCL1	ACS39–46w
1	55142883	1_55142883	T/C	9.25e-07	0.129	0.835816	0.1669	intronic	THL	ACS39–46w
1	55142934	1_55142934	T/C	1.59e-06	0.125	0.838499	0.171323	intronic	THL	ACS39–46w
1	55142937	1_55142937	G/A	1.59e-06	0.125	0.838499	0.171323	intronic	THL	ACS39–46w
1	55143509	1_55143509	T/C	2.81e-06	0.129	0.815121	0.170797	intronic	THL	ACS39–46w
1	55144190	1_55144190	C/T	7.66e-07	0.125	0.863716	0.17113	intronic	THL	ACS39–46w
1	55144370	1_55144370	G/T	1.96e-06	0.132	0.821512	0.169388	intronic	THL	ACS39–46w
1	55145357	1_55145357	T/C	2.62e-06	0.132	0.804935	0.168127	intronic	THL	ACS39–46w
1	55148743	1_55148743	C/G	2.15e-06	0.124	0.839672	0.173848	exonic	THL	ACS39–46w
1	55154882	1_55154882	A/G	3.29e-06	0.13	0.792741	0.167308	intergenic	THL, ENSGALG00000055033	ACS39–46w
1	55195289	1_55195289	G/C	2.01e-06	0.13	0.825639	0.170437	ncRNA_intronic	ENSGALG00000055033	ACS39–46w
1	55314100	1_55314100	C/A	5.47e-07	0.124	0.879637	0.171926	intronic	IGF1	ACS39–46w
1	55326025	1_55326025	A/G	1.79e-06	0.132	0.80006	0.16432	intronic	IGF1	ACS39–46w
1	55326207	1_55326207	C/A	1.65e-06	0.129	0.832828	0.170427	intronic	IGF1	ACS39–46w
1	55326893	1_55326893	T/C	7.25e-07	0.122	0.871386	0.172267	intronic	IGF1	ACS39–46w
1	55326915	1_55326915	T/C	2.34e-06	0.125	0.818422	0.170073	intronic	IGF1	ACS39–46w
1	55327288	1_55327288	G/A	2.74e-06	0.124	0.841072	0.176052	intronic	IGF1	ACS39–46w
1	55327301	1_55327301	A/C	2.74e-06	0.124	0.841072	0.176052	intronic	IGF1	ACS39–46w
1	55327345	1_55327345	T/G	2.22e-06	0.125	0.819693	0.16996	intronic	IGF1	ACS39–46w
1	55327538	1_55327538	A/G	1.09e-06	0.127	0.829416	0.166781	intronic	IGF1	ACS39–46w
1	55327599	1_55327599	T/C	1e-06	0.127	0.852326	0.170781	intronic	IGF1	ACS39–46w
1	55327664	1_55327664	G/A	1.04e-06	0.125	0.851002	0.170757	intronic	IGF1	ACS39–46w
1	55327792	1_55327792	C/T	1.65e-06	0.129	0.832828	0.170427	intronic	IGF1	ACS39–46w
1	55328109	1_55328109	T/A	2.3e-06	0.127	0.822512	0.170811	intronic	IGF1	ACS39–46w
1	55328323	1_55328323	T/A	1.65e-06	0.129	0.832828	0.170427	intronic	IGF1	ACS39–46w
1	55328587	1_55328587	A/T	1.65e-06	0.129	0.832828	0.170427	intronic	IGF1	ACS39–46w
1	55328700	1_55328700	T/A	1.44e-06	0.127	0.841284	0.171168	intronic	IGF1	ACS39–46w
1	55328801	1_55328801	G/A	3.05e-06	0.125	0.807183	0.169762	intronic	IGF1	ACS39–46w
1	55340183	1_55340183	A/T	1.09e-06	0.127	0.849671	0.170854	intergenic	IGF1, PARPBP	ACS39–46w
1	55346888	1_55346888	C/T	3.1e-06	0.132	0.792598	0.166836	intergenic	IGF1, PARPBP	ACS39–46w
1	55346894	1_55346894	A/G	3.1e-06	0.132	0.792598	0.166836	intergenic	IGF1, PARPBP	ACS39–46w
1	55347666	1_55347666	G/A	3.1e-06	0.132	0.792598	0.166836	intergenic	IGF1, PARPBP	ACS39–46w
1	55348314	1_55348314	G/C	1.65e-06	0.129	0.832828	0.170427	intergenic	IGF1, PARPBP	ACS39–46w
1	55350070	1_55350070	T/G	1.16e-06	0.127	0.845124	0.17036	intergenic	IGF1, PARPBP	ACS39–46w
1	55353491	1_55353491	G/C	1.01e-06	0.127	0.851725	0.170732	intergenic	IGF1, PARPBP	ACS39–46w
1	55353558	1_55353558	T/C	2.64e-06	0.13	0.812113	0.169696	intergenic	IGF1, PARPBP	ACS39–46w
1	55354583	1_55354583	G/A	1.41e-06	0.129	0.821867	0.167073	intergenic	IGF1, PARPBP	ACS39–46w
1	55355211	1_55355211	G/A	1.65e-06	0.129	0.832828	0.170427	intergenic	IGF1, PARPBP	ACS39–46w
1	55355221	1_55355221	C/A	1.65e-06	0.129	0.832828	0.170427	intergenic	IGF1, PARPBP	ACS39–46w
1	55355640	1_55355640	C/A	1.57e-06	0.124	0.831201	0.16972	intergenic	IGF1, PARPBP	ACS39–46w
1	55355990	1_55355990	A/G	1.65e-06	0.129	0.832828	0.170427	intergenic	IGF1, PARPBP	ACS39–46w
1	55356527	1_55356527	C/T	1.65e-06	0.129	0.832828	0.170427	intergenic	IGF1, PARPBP	ACS39–46w
1	55357341	1_55357341	T/C	9.04e-08	0.133	0.866846	0.158322	intergenic	IGF1, PARPBP	ACS39–46w
1	55357620	1_55357620	A/G	2.3e-06	0.127	0.822512	0.170811	intergenic	IGF1, PARPBP	ACS39–46w
1	55359481	1_55359481	A/G	5.47e-07	0.125	0.864885	0.169039	intergenic	IGF1, PARPBP	ACS39–46w
1	55361121	1_55361121	T/C	1.65e-06	0.129	0.832828	0.170427	intergenic	IGF1, PARPBP	ACS39–46w
1	55362455	1_55362455	A/C	1.45e-07	0.127	0.887782	0.164918	intergenic	IGF1, PARPBP	ACS39–46w
1	55363876	1_55363876	T/C	1.93e-07	0.132	0.871512	0.163622	intergenic	IGF1, PARPBP	ACS39–46w
1	55363953	1_55363953	T/A	1.91e-06	0.125	0.808523	0.166535	intergenic	IGF1, PARPBP	ACS39–46w
1	55363984	1_55363984	G/A	2.85e-06	0.127	0.80026	0.167789	intergenic	IGF1, PARPBP	ACS39–46w
1	55363987	1_55363987	C/G	2.85e-06	0.127	0.80026	0.167789	intergenic	IGF1, PARPBP	ACS39–46w
1	55366596	1_55366596	G/A	2.94e-06	0.129	0.802458	0.168488	intergenic	IGF1, PARPBP	ACS39–46w
1	55374760	1_55374760	C/T	3.01e-06	0.127	0.803987	0.168993	exonic	PARPBP	ACS39–46w
1	55375276	1_55375276	G/A	3.01e-06	0.129	0.802822	0.168739	intronic	PARPBP	ACS39–46w
1	55375721	1_55375721	T/C	3.05e-06	0.129	0.802058	0.168692	intronic	PARPBP	ACS39–46w
1	55375731	1_55375731	T/G	2.07e-06	0.127	0.818379	0.169146	intronic	PARPBP	ACS39–46w
1	55459367	1_55459367	T/C	8.26e-07	0.13	0.84734	0.168409	intronic	WASHC3	ACS39–46w
1	55464172	1_55464172	G/A	1.67e-06	0.125	0.828308	0.169614	UTR3	WASHC3	ACS39–46w
1	55464205	1_55464205	T/C	1.65e-06	0.127	0.827754	0.169408	UTR3	WASHC3	ACS39–46w
1	55465075	1_55465075	A/G	1.13e-06	0.124	0.854579	0.172065	UTR3	WASHC3	ACS39–46w
1	55465407	1_55465407	G/A	1.26e-06	0.132	0.839355	0.169808	downstream	WASHC3	ACS39–46w
1	55466771	1_55466771	C/T	2.55e-06	0.133	0.807569	0.16847	intergenic	WASHC3, DRAM1	ACS39–46w
1	55466897	1_55466897	A/G	1.47e-06	0.133	0.808283	0.164595	intergenic	WASHC3, DRAM1	ACS39–46w
1	55467223	1_55467223	C/T	8.26e-07	0.127	0.852697	0.169473	intergenic	WASHC3, DRAM1	ACS39–46w
1	55470072	1_55470072	A/C	2.37e-06	0.127	0.807539	0.167912	intergenic	WASHC3, DRAM1	ACS39–46w
1	55470418	1_55470418	G/C	1.01e-06	0.127	0.851725	0.170732	intergenic	WASHC3, DRAM1	ACS39–46w
1	55479046	1_55479046	G/A	2.34e-06	0.132	0.771329	0.160304	intergenic	WASHC3, DRAM1	ACS39–46w
1	55479753	1_55479753	G/A	1.83e-06	0.133	0.781254	0.160613	intergenic	WASHC3, DRAM1	ACS39–46w
1	55480368	1_55480368	T/G	4.93e-07	0.135	0.825123	0.160609	intergenic	WASHC3, DRAM1	ACS39–46w
1	55485006	1_55485006	G/A	1.96e-06	0.13	0.816571	0.168364	intergenic	WASHC3, DRAM1	ACS39–46w
1	55485063	1_55485063	A/G	2.55e-06	0.133	0.807569	0.16847	intergenic	WASHC3, DRAM1	ACS39–46w
1	55671529	1_55671529	C/A	6.99e-07	0.129	0.855646	0.168897	ncRNA_intronic	ENSGALG00000051909	ACS39–46w
1	55676319	1_55676319	A/T	3.24e-06	0.13	0.784606	0.165489	ncRNA_intronic	ENSGALG00000051909	ACS39–46w
1	55676326	1_55676326	G/A	3.18e-06	0.129	0.789837	0.166437	ncRNA_intronic	ENSGALG00000051909	ACS39–46w
1	55679724	1_55679724	T/C	1.43e-06	0.127	0.837365	0.1703	ncRNA_intronic	ENSGALG00000051909	ACS39–46w
1	55682173	1_55682173	A/G	5.8e-07	0.13	0.846777	0.165889	intergenic	ENSGALG00000051909, SPIC	ACS39–46w
1	55684900	1_55684900	C/T	1.83e-06	0.133	0.796344	0.163703	intergenic	ENSGALG00000051909, SPIC	ACS39–46w
1	55686133	1_55686133	C/T	2.63e-06	0.13	0.805654	0.168321	intergenic	ENSGALG00000051909, SPIC	ACS39–46w
1	55687350	1_55687350	T/C	1.82e-06	0.13	0.826288	0.16984	intergenic	ENSGALG00000051909, SPIC	ACS39–46w
1	55692763	1_55692763	A/G	9.36e-08	0.133	0.872463	0.159544	intergenic	ENSGALG00000051909, SPIC	ACS39–46w
1	55699491	1_55699491	G/C	4.21e-07	0.132	0.854318	0.165254	intergenic	ENSGALG00000051909, SPIC	ACS39–46w
1	55710792	1_55710792	C/T	2.14e-06	0.151	0.750532	0.155373	intronic	SPIC	ACS39–46w
1	55719949	1_55719949	G/T	6.42e-07	0.13	0.857333	0.168652	intronic	SPIC	ACS39–46w
1	56079196	1_56079196	T/C	2.21e-06	0.303	0.540673	0.112086	intronic	HIPK2	ACS39–46w
1	106292526	1_106292526	T/C	3.23e-06	0.179	0.61539	0.129766	intergenic	URB1, EVA1C	ACS39–46w
1	106311215	1_106311215	C/T	2.33e-06	0.057	1.05987	0.220215	intronic	EVA1C	ACS39–46w
1	106311224	1_106311224	G/C	2.33e-06	0.057	1.05987	0.220215	intronic	EVA1C	ACS39–46w
1	134895015	1_134895015	C/T	4.76e-07	0.352	0.545527	0.106036	intronic	MAP4K4	ACS39–46w
1	136171557	1_136171557	T/C	2.05e-06	0.306	0.547487	0.113115	ncRNA_intronic	ENSGALG00000042484	ACS39–46w
1	136504807	1_136504807	T/C	2.86e-06	0.256	0.567513	0.119006	intergenic	FHL2, ENSGALG00000053982	ACS39–46w
1	136505158	1_136505158	G/A	1.25e-06	0.278	0.568323	0.11492	intergenic	FHL2, ENSGALG00000053982	ACS39–46w
1	162851394	1_162851394	T/C	3.2e-07	0.214	0.613935	0.117489	intergenic	ENSGALG00000044238, ENSGALG00000050951	ACS39–46w
2	69665462	2_69665462	A/T	1.55e-06	0.365	0.553371	0.112935	ncRNA_intronic	ENSGALG00000048046	ACS39–46w
2	69665466	2_69665466	T/A	1.55e-06	0.365	0.553371	0.112935	ncRNA_intronic	ENSGALG00000048046	ACS39–46w
2	69693434	2_69693434	A/T	6.89e-07	0.141	0.710056	0.140077	ncRNA_intronic	ENSGALG00000048046, ENSGALG00000050466	ACS39–46w
2	69693513	2_69693513	G/C	6.87e-07	0.141	0.736327	0.145244	ncRNA_intronic	ENSGALG00000048046, ENSGALG00000050466	ACS39–46w
2	69694184	2_69694184	C/T	1.33e-06	0.157	0.691755	0.140247	ncRNA_intronic	ENSGALG00000048046, ENSGALG00000050466	ACS39–46w
2	69731716	2_69731716	T/C	2.64e-06	0.157	0.685742	0.143283	ncRNA_intronic	ENSGALG00000048046, ENSGALG00000050466	ACS39–46w
2	69744253	2_69744253	C/G	3.15e-06	0.152	0.705212	0.148532	intergenic	ENSGALG00000048046, ENSGALG00000051453	ACS39–46w
2	71778090	2_71778090	A/G	1.77e-06	0.054	1.01483	0.208323	intergenic	MIR6545, ENSGALG00000051735	ACS39–46w
2	72464799	2_72464799	C/T	2.16e-06	0.054	0.979635	0.202848	intergenic	ENSGALG00000052411, ENSGALG00000054747	ACS39–46w
2	72722303	2_72722303	A/T	1.4e-06	0.16	0.749182	0.152216	intergenic	ENSGALG00000054747, CDH12	ACS39–46w
2	72839635	2_72839635	G/A	1.03e-06	0.16	0.747561	0.149941	intergenic	ENSGALG00000054747, CDH12	ACS39–46w
2	72840271	2_72840271	T/C	1.53e-06	0.16	0.741991	0.151374	intergenic	ENSGALG00000054747, CDH12	ACS39–46w
2	72844974	2_72844974	A/C	1.13e-06	0.159	0.758523	0.152735	intergenic	ENSGALG00000054747, CDH12	ACS39–46w
2	73517523	2_73517523	T/C	1.85e-06	0.057	1.094	0.225031	intergenic	ENSGALG00000025655, ENSGALG00000053024	ACS39–46w
2	74468126	2_74468126	T/G	2.94e-06	0.162	0.718394	0.150849	intergenic	CDH18, ENSGALG00000047149	ACS39–46w
2	74521130	2_74521130	G/A	2.16e-06	0.173	0.693115	0.143545	intergenic	CDH18, ENSGALG00000047149	ACS39–46w
2	74734754	2_74734754	G/T	1.36e-06	0.165	0.711348	0.14438	intergenic	CDH18, ENSGALG00000047149	ACS39–46w
2	74734776	2_74734776	C/T	2.12e-06	0.167	0.690882	0.142951	intergenic	CDH18, ENSGALG00000047149	ACS39–46w
2	74736633	2_74736633	T/C	1.62e-06	0.167	0.725914	0.148453	intergenic	CDH18, ENSGALG00000047149	ACS39–46w
2	74739547	2_74739547	C/T	1.86e-06	0.167	0.715185	0.14714	intergenic	CDH18, ENSGALG00000047149	ACS39–46w
2	78320662	2_78320662	C/G	1.05e-06	0.17	0.686769	0.137879	intergenic	MARCH6, CMBLL	ACS39–46w
2	93719732	2_93719732	C/A	1.22e-06	0.129	0.750631	0.15165	intergenic	CD226, DOK6	ACS39–46w
11	5572221	11_5572221	T/G	2.25e-06	0.276	−0.556102	0.115365	intergenic	ENSGALG00000049612, ENSGALG00000050966	ACS39–46w
15	7631923	15_7631923	A/G	3.29e-06	0.284	0.489437	0.103291	intergenic	ENSGALG00000047229, MN1	ACS39–46w
25	3843960	25_3843960	A/G	2.35e-06	0.09	0.802269	0.166758	intronic	CADM3	ACS39–46w
25	3862161	25_3862161	A/G	1.82e-06	0.09	0.79537	0.163484	UTR5	ENSGALG00000039887	ACS39–46w
28	1326393	28_1326393	A/G	5.63e-07	0.09	0.838508	0.164081	intronic	ENSGALG00000033971	ACS39–46w
1	1546714	1_1546714	T/G	3.17e-06	0.051	0.913109	0.192378	intronic	KLHDC10	ACST
1	1562236	1_1562236	T/C	1.56e-06	0.062	0.788216	0.160907	intronic	ENSGALG00000036140	ACST
1	1819525	1_1819525	G/A	3.27e-06	0.063	0.839246	0.177086	ncRNA_intronic	ENSGALG00000050230	ACST
1	1821317	1_1821317	T/C	1.08e-06	0.062	0.909999	0.182867	ncRNA_intronic	ENSGALG00000050230	ACST
1	1824346	1_1824346	A/G	1.5e-06	0.059	0.895064	0.182403	ncRNA_intronic	ENSGALG00000050230	ACST
1	1826789	1_1826789	T/C	2.35e-06	0.065	0.841573	0.174946	intronic	ENSGALG00000047026	ACST
1	1826811	1_1826811	G/T	3.26e-06	0.063	0.865431	0.182567	intronic	ENSGALG00000047026	ACST
1	1826832	1_1826832	T/C	3.26e-06	0.063	0.865431	0.182567	intronic	ENSGALG00000047026	ACST
1	1831056	1_1831056	A/G	3.01e-06	0.06	0.881818	0.185355	intronic	ENSGALG00000047026	ACST
1	1909833	1_1909833	T/C	1.69e-06	0.067	0.823472	0.168685	intergenic	MIR205B, ENSGALG00000047442	ACST
1	1934749	1_1934749	G/A	2.96e-06	0.151	0.586411	0.123162	intronic	ENSGALG00000047442	ACST
1	106334365	1_106334365	A/G	1.62e-06	0.233	0.525331	0.107426	intergenic	EVA1C, C1H21ORF59	ACST
1	106334562	1_106334562	A/G	1.35e-06	0.276	0.484764	0.0983601	intergenic	EVA1C, C1H21ORF59	ACST
1	125266048	1_125266048	T/C	3.25e-06	0.246	−0.521681	0.110046	intergenic	FRMPD4, MSL3	ACST
2	71778090	2_71778090	A/G	3.06e-06	0.054	0.806629	0.169686	intergenic	MIR6545, ENSGALG00000051735	ACST
2	76099265	2_76099265	T/C	2.65e-06	0.156	0.495472	0.103548	intergenic	ENSGALG00000050928, ANKH	ACST
2	84268949	2_84268949	A/T	3.41e-07	0.097	0.736863	0.14137	intronic	TMEM245	ACST
2	84268982	2_84268982	A/G	1.17e-06	0.095	0.738806	0.148986	intronic	TMEM245	ACST
2	84268989	2_84268989	T/C	1.17e-06	0.095	0.738806	0.148986	intronic	TMEM245	ACST
3	17143315	3_17143315	G/A	2.78e-06	0.076	0.697461	0.146064	intronic	PARP1	ACST
3	17143327	3_17143327	A/T	1.16e-06	0.078	0.703674	0.141873	intronic	PARP1	ACST
4	59519239	4_59519239	C/G	2.95e-06	0.122	0.592726	0.124468	ncRNA_intronic	ENSGALG00000053133	ACST
4	59519245	4_59519245	G/T	2.95e-06	0.122	0.592726	0.124468	ncRNA_intronic	ENSGALG00000053133	ACST
4	59647611	4_59647611	C/T	2.1e-06	0.121	0.615003	0.127205	ncRNA_intronic	ENSGALG00000053133	ACST
4	59660970	4_59660970	T/C	1.99e-06	0.13	0.595786	0.122941	ncRNA_intronic	ENSGALG00000053133	ACST
4	59660987	4_59660987	G/A	1.99e-06	0.13	0.595786	0.122941	ncRNA_intronic	ENSGALG00000053133	ACST
4	59661252	4_59661252	G/C	2.98e-06	0.13	0.5817	0.12221	ncRNA_intronic	ENSGALG00000053133	ACST
4	59661677	4_59661677	C/T	2.75e-06	0.1	0.648998	0.135851	ncRNA_exonic	ENSGALG00000053133	ACST
4	59669382	4_59669382	T/C	1.66e-06	0.073	0.775403	0.158728	intergenic	ENSGALG00000053133, ENSGALG00000050183	ACST
4	59694973	4_59694973	G/A	6.89e-07	0.156	0.570067	0.112464	ncRNA_intronic	ENSGALG00000050183	ACST
4	59728919	4_59728919	A/G	2.3e-06	0.178	0.530793	0.110234	intronic	RAP1GDS1	ACST
4	89408437	4_89408437	G/C	1.79e-06	0.2	0.452968	0.0930212	intergenic	GFRA4, ENSGALG00000052273	ACST
4	89408438	4_89408438	G/A	1.79e-06	0.2	0.452968	0.0930212	intergenic	GFRA4, ENSGALG00000052273	ACST
5	55798913	5_55798913	G/C	2.9e-06	0.278	−0.4169521	0.0874921	ncRNA_intronic	ENSGALG00000054167	ACST
5	55799627	5_55799627	G/A	3.62e-07	0.289	−0.4664659	0.089694	ncRNA_intronic	ENSGALG00000054167	ACST
5	56253430	5_56253430	C/T	1.43e-06	0.471	−0.4025165	0.0818642	intergenic	ENSGALG00000052305, KTN1	ACST
6	29386442	6_29386442	C/T	2.69e-06	0.06	0.789791	0.165157	intronic	ATRNL1	ACST
12	12540812	12_12540812	T/C	1.52e-06	0.114	0.667677	0.136154	intergenic	ENSGALG00000051986, FHIT	ACST
18	9840182	18_9840182	T/C	2.48e-07	0.051	0.962798	0.18247	downstream	SOCS3	ACST
31	3875733	31_3875733	T/C	2.4e-07	0.111	0.729119	0.138004	intergenic	ENSGALG00000050820, ENSGALG00000049047	ACST
1	1831056	1_1831056	A/G	2.67e-06	0.06	3.99038	0.834178	intronic	ENSGALG00000047026	MCS21–30w
1	1831291	1_1831291	A/T	2.93e-06	0.052	4.05455	0.851221	intronic	ENSGALG00000047026	MCS21–30w
1	1909833	1_1909833	T/C	7.62e-07	0.067	3.81149	0.75501	intergenic	MIR205B, ENSGALG00000047442	MCS21–30w
1	3104105	1_3104105	T/C	2.55e-06	0.059	3.89124	0.81181	intronic	PLXNA4	MCS21–30w
1	64306002	1_64306002	C/T	2.65e-06	0.075	3.18289	0.665153	intergenic	CAPZA3, PLEKHA5	MCS21–30w
2	75562623	2_75562623	C/T	5.06e-07	0.083	3.54637	0.690966	ncRNA_intronic	ENSGALG00000036466	MCS21–30w
2	75773853	2_75773853	T/A	1.73e-06	0.083	3.47162	0.711996	intronic	MARCH11	MCS21–30w
2	75773946	2_75773946	A/G	3.18e-06	0.083	3.38651	0.713606	intronic	MARCH11	MCS21–30w
2	76461994	2_76461994	T/C	1.37e-06	0.092	3.17951	0.645407	intronic	TRIO	MCS21–30w
2	87870197	2_87870197	T/C	2.43e-06	0.095	2.87516	0.598486	intronic	GALNT12	MCS21–30w
2	88826787	2_88826787	C/A	1.99e-06	0.056	3.77589	0.779119	intronic	ENSGALG00000013268	MCS21–30w
2	89492720	2_89492720	T/C	3.23e-06	0.117	2.67853	0.564814	intergenic	ENSGALG00000053898, ENSGALG00000052462	MCS21–30w
2	90519213	2_90519213	C/T	3.23e-06	0.098	2.68733	0.566731	intronic	MBP	MCS21–30w
2	115477783	2_115477783	C/A	1.94e-06	0.344	2.02785	0.417972	intergenic	ARFGEF1, CPA6	MCS21–30w
2	115479222	2_115479222	A/G	1.84e-06	0.332	2.08362	0.428482	intergenic	ARFGEF1, CPA6	MCS21–30w
4	89408437	4_89408437	G/C	2.45e-06	0.2	2.0101	0.418578	intergenic	GFRA4, ENSGALG00000052273	MCS21–30w
4	89408438	4_89408438	G/A	2.45e-06	0.2	2.0101	0.418578	intergenic	GFRA4, ENSGALG00000052273	MCS21–30w
5	55662774	5_55662774	T/C	2.38e-06	0.16	2.62064	0.545071	intronic	SLC35F4	MCS21–30w
5	55798913	5_55798913	G/C	2.75e-06	0.278	−1.884628	0.3945	ncRNA_intronic	ENSGALG00000054167	MCS21–30w
5	55799627	5_55799627	G/A	4.98e-07	0.289	−2.082467	0.405483	ncRNA_intronic	ENSGALG00000054167	MCS21–30w
5	56322991	5_56322991	A/G	1.32e-06	0.243	−2.159161	0.437602	intronic	KTN1	MCS21–30w
5	56322995	5_56322995	A/G	1.35e-06	0.241	−2.174675	0.441286	intronic	KTN1	MCS21–30w
5	56322997	5_56322997	T/G	1.35e-06	0.241	−2.174675	0.441286	intronic	KTN1	MCS21–30w
5	56323002	5_56323002	C/G	1.35e-06	0.241	−2.174675	0.441286	intronic	KTN1	MCS21–30w
5	56323008	5_56323008	A/C	1.12e-06	0.243	−2.19607	0.44204	intronic	KTN1	MCS21–30w
5	56373569	5_56373569	T/C	2.33e-06	0.229	−2.122807	0.441084	intronic	ATG14	MCS21–30w
5	56373594	5_56373594	C/T	2.97e-06	0.225	−2.116665	0.444636	intronic	ATG14	MCS21–30w
7	22714674	7_22714674	G/A	2.83e-07	0.332	2.18239	0.415683	intergenic	ENSGALG00000050035, ENSGALG00000048875	MCS21–30w
17	5614811	17_5614811	C/T	1.42e-06	0.186	2.27878	0.463284	intronic	ZDHHC12	MCS21–30w
19	8162242	19_8162242	A/G	1.86e-06	0.062	3.55809	0.732032	intergenic	APPBP2, ENSGALG00000005350	MCS21–30w
19	8163553	19_8163553	A/G	2.3e-06	0.073	3.46026	0.718511	intergenic	APPBP2, ENSGALG00000005350	MCS21–30w
19	8346837	19_8346837	T/G	2.41e-06	0.092	3.06228	0.63731	intergenic	MRM1, ENSGALG00000041948	MCS21–30w
19	8518407	19_8518407	A/G	1.75e-06	0.083	3.0664	0.629144	intergenic	ENSGALG00000048282, LHX1	MCS21–30w
19	8520247	19_8520247	A/G	1.63e-06	0.084	3.03955	0.621778	intergenic	ENSGALG00000048282, LHX1	MCS21–30w
19	8784414	19_8784414	G/A	1.17e-07	0.087	3.51503	0.647855	intronic	DDX52	MCS21–30w
19	8785789	19_8785789	T/C	1.89e-08	0.079	3.60326	0.624175	exonic	DDX52	MCS21–30w
19	8787837	19_8787837	C/T	3.95e-07	0.084	3.38996	0.654119	intergenic	DDX52, HNF1B	MCS21–30w
19	8788237	19_8788237	G/A	1.48e-06	0.087	3.27001	0.666147	intergenic	DDX52, HNF1B	MCS21–30w
19	8790518	19_8790518	T/A	5.15e-07	0.083	3.47583	0.677716	intergenic	DDX52, HNF1B	MCS21–30w
19	8974014	19_8974014	T/C	6.24e-07	0.108	2.88612	0.56707	intronic	MSI2	MCS21–30w
19	8975111	19_8975111	G/A	3.03e-06	0.079	3.3192	0.697874	intronic	MSI2	MCS21–30w
19	9119299	19_9119299	C/T	7.75e-07	0.06	3.72849	0.739104	intergenic	MSI2, AKAP1	MCS21–30w
21	4321063	21_4321063	G/C	4.6e-07	0.052	3.8191	0.741339	intronic	CLCNKB	MCS21–30w
28	2941944	28_2941944	C/A	7.04e-08	0.056	3.76224	0.681112	upstream;downstream	U6, R3HDM4	MCS21–30w
28	2941945	28_2941945	A/G	7.04e-08	0.056	3.76224	0.681112	upstream;downstream	U6, R3HDM4	MCS21–30w
33	3761240	33_3761240	A/G	2.04e-06	0.076	3.00596	0.62088	intronic	ENSGALG00000049672	MCS21–30w
33	3765120	33_3765120	G/A	1.85e-06	0.059	3.44541	0.708671	UTR3	ENSGALG00000049672	MCS21–30w
33	5301650	33_5301650	C/G	2.76e-06	0.054	4.00743	0.83898	intergenic	KRT75L4, KRT75L2	MCS21–30w
33	5373516	33_5373516	A/G	2.64e-06	0.141	2.62146	0.547747	intergenic	KRT75L1, ENSGALG00000047132	MCS21–30w
1	107998283	1_107998283	A/G	2.02e-06	0.087	2.1342	0.440689	intronic	MORC3	MCS31–38w
1	108021736	1_108021736	C/T	2.18e-06	0.137	1.6874	0.349555	intergenic	CHAF1B, CLDN14	MCS31–38w
1	108021769	1_108021769	C/T	1.36e-06	0.135	1.72195	0.349431	intergenic	CHAF1B, CLDN14	MCS31–38w
1	111187668	1_111187668	A/G	2.74e-06	0.084	2.02709	0.424268	intergenic	ENSGALG00000047387, SIK1	MCS31–38w
1	111190230	1_111190230	T/G	1.84e-06	0.121	1.78863	0.367759	intergenic	ENSGALG00000047387, SIK1	MCS31–38w
1	136429663	1_136429663	C/T	3.23e-06	0.444	1.09569	0.23104	intronic	C1H2ORF49	MCS31–38w
1	136684450	1_136684450	T/C	5.48e-07	0.186	−1.578678	0.308581	intergenic	NCK2, C1H2ORF40	MCS31–38w
1	190452540	1_190452540	C/T	8.41e-07	0.403	1.28235	0.255052	intronic	CCDC90B	MCS31–38w
1	190481332	1_190481332	C/T	3.22e-06	0.354	1.18709	0.2503	intergenic	CCDC90B, ENSGALG00000045305	MCS31–38w
5	5223137	5_5223137	T/C	1.49e-06	0.094	2.04888	0.417459	intergenic	ENSGALG00000047287, DNAJC24	MCS31–38w
5	54896560	5_54896560	T/C	3.27e-06	0.17	1.54351	0.325655	intronic	RTN1	MCS31–38w
5	54896561	5_54896561	G/A	3.27e-06	0.17	1.54351	0.325655	intronic	RTN1	MCS31–38w
10	16453646	10_16453646	G/C	2.35e-06	0.065	2.34289	0.487039	ncRNA_intronic	ENSGALG00000053840	MCS31–38w
10	17993207	10_17993207	T/C	1.77e-06	0.094	2.02313	0.415345	intronic	CHSY1	MCS31–38w
10	18029324	10_18029324	A/C	2.62e-06	0.094	1.9313	0.4034	intronic	CHSY1	MCS31–38w
18	9420883	18_9420883	A/G	8.88e-07	0.051	2.72811	0.543824	intronic	RPTOR	MCS31–38w
18	9452287	18_9452287	C/T	2.93e-07	0.127	1.80349	0.343962	intronic	RPTOR	MCS31–38w
18	9455024	18_9455024	C/T	1.42e-06	0.11	1.73973	0.353778	intronic	RPTOR	MCS31–38w
18	9455965	18_9455965	T/A	1.86e-06	0.106	1.82361	0.375184	intronic	RPTOR	MCS31–38w
18	9599103	18_9599103	T/C	1.36e-07	0.06	2.47898	0.459416	ncRNA_intronic	ENSGALG00000049856	MCS31–38w
18	9840182	18_9840182	T/C	3.41e-08	0.051	2.97471	0.525351	downstream	SOCS3	MCS31–38w
18	9844450	18_9844450	G/C	1.64e-07	0.152	1.70108	0.317485	intergenic	SOCS3, ENSGALG00000027822	MCS31–38w
18	9958218	18_9958218	G/A	3.71e-07	0.059	2.64617	0.509346	intronic	SIRT7	MCS31–38w
1	34172475	1_34172475	C/A	1.17e-06	0.49	−1.202757	0.242503	intronic	MSRB3	MCS31–46w
1	106321210	1_106321210	A/G	2.56e-06	0.06	2.40251	0.501271	intronic	EVA1C	MCS31–46w
1	136421439	1_136421439	T/A	2.57e-06	0.468	1.15685	0.24144	intronic	TGFBRAP1	MCS31–46w
1	136421517	1_136421517	G/A	1.1e-06	0.459	1.1984	0.241072	intronic	TGFBRAP1	MCS31–46w
1	136426495	1_136426495	G/A	2.62e-06	0.413	1.15346	0.240949	upstream	C1H2ORF49	MCS31–46w
1	136429663	1_136429663	C/T	4.43e-07	0.444	1.23277	0.238927	intronic	C1H2ORF49	MCS31–46w
1	136612397	1_136612397	T/A	2.3e-06	0.492	−1.16747	0.242425	intronic	NCK2	MCS31–46w
1	136684450	1_136684450	T/C	1.12e-06	0.186	−1.60588	0.323277	intergenic	NCK2, C1H2ORF40	MCS31–46w
5	5223137	5_5223137	T/C	1.67e-06	0.094	2.13648	0.437516	intergenic	ENSGALG00000047287, DNAJC24	MCS31–46w
5	5709313	5_5709313	A/G	1.52e-06	0.051	2.5111	0.512042	intronic	WT1	MCS31–46w
15	7631923	15_7631923	A/G	2.22e-06	0.284	1.2334	0.255737	intergenic	ENSGALG00000047229, MN1	MCS31–46w
15	10509321	15_10509321	A/G	2.44e-06	0.117	1.77232	0.368996	intergenic	PRODH, ENSGALG00000051125	MCS31–46w
18	9420883	18_9420883	A/G	6.99e-07	0.051	2.86519	0.565582	intronic	RPTOR	MCS31–46w
18	9449964	18_9449964	C/T	2.42e-06	0.056	2.57508	0.535987	intronic	RPTOR	MCS31–46w
18	9450112	18_9450112	G/T	1.23e-06	0.056	2.65195	0.535982	intronic	RPTOR	MCS31–46w
18	9451921	18_9451921	A/G	1.23e-06	0.056	2.65195	0.535982	intronic	RPTOR	MCS31–46w
18	9451956	18_9451956	G/A	1.23e-06	0.056	2.65195	0.535982	intronic	RPTOR	MCS31–46w
18	9451991	18_9451991	A/G	1.23e-06	0.056	2.65195	0.535982	intronic	RPTOR	MCS31–46w
18	9452287	18_9452287	C/T	2.8e-07	0.127	1.88747	0.359357	intronic	RPTOR	MCS31–46w
18	9455024	18_9455024	C/T	2.09e-06	0.11	1.785	0.369107	intronic	RPTOR	MCS31–46w
18	9599103	18_9599103	T/C	2.1e-07	0.06	2.54308	0.478946	ncRNA_intronic	ENSGALG00000049856	MCS31–46w
18	9840182	18_9840182	T/C	3.21e-07	0.051	2.87187	0.549667	downstream	SOCS3	MCS31–46w
18	9844450	18_9844450	G/C	8.52e-09	0.152	1.93314	0.326527	intergenic	SOCS3, ENSGALG00000027822	MCS31–46w
18	9958218	18_9958218	G/A	9.03e-07	0.059	2.66287	0.531184	intronic	SIRT7	MCS31–46w
1	34489429	1_34489429	G/C	3.22e-06	0.292	1.03553	0.218324	exonic	LLPH	MCS39–46w
1	106310907	1_106310907	T/G	3.1e-06	0.057	2.11956	0.446147	exonic	EVA1C	MCS39–46w
1	136171557	1_136171557	T/C	1.71e-06	0.306	1.14156	0.233999	ncRNA_intronic	ENSGALG00000042484	MCS39–46w
1	136172018	1_136172018	G/A	2.16e-06	0.3	1.14493	0.237099	ncRNA_intronic	ENSGALG00000042484	MCS39–46w
1	136174940	1_136174940	G/C	1.12e-06	0.303	1.16709	0.234949	ncRNA_intronic	ENSGALG00000042484	MCS39–46w
1	136175223	1_136175223	A/T	2.55e-06	0.303	1.11372	0.232361	ncRNA_intronic	ENSGALG00000042484	MCS39–46w
1	136180954	1_136180954	C/T	2.59e-06	0.305	1.12084	0.234005	ncRNA_intronic	ENSGALG00000042484	MCS39–46w
1	136430367	1_136430367	G/A	2.11e-06	0.213	1.13254	0.234264	intronic	C1H2ORF49	MCS39–46w
1	136432597	1_136432597	G/C	1.51e-06	0.303	1.12022	0.228352	intronic	C1H2ORF49	MCS39–46w
1	145801666	1_145801666	T/C	1.67e-06	0.16	1.61157	0.329947	intronic	CLYBL	MCS39–46w
1	146094049	1_146094049	A/G	8.94e-07	0.175	1.59812	0.31866	intronic	UBAC2	MCS39–46w
2	78320662	2_78320662	C/G	3.03e-06	0.17	1.37058	0.288163	intergenic	MARCH6, CMBLL	MCS39–46w
6	29070678	6_29070678	C/T	2.76e-06	0.473	1.05994	0.22193	ncRNA_intronic	ENSGALG00000053759	MCS39–46w
6	29601786	6_29601786	T/C	2.61e-06	0.36	−1.127525	0.235488	intronic	GFRA1	MCS39–46w
6	30078642	6_30078642	T/C	2.94e-06	0.267	1.21671	0.255481	intergenic	KCNK18, SLC18A2	MCS39–46w
6	32817361	6_32817361	A/G	1.82e-06	0.127	1.57344	0.323403	intronic	CHST15	MCS39–46w
6	32882952	6_32882952	G/A	3.77e-08	0.09	2.00955	0.356097	intergenic	CHST15, ENSGALG00000029469	MCS39–46w
6	32883489	6_32883489	T/C	2.71e-06	0.127	1.52068	0.318134	intergenic	CHST15, ENSGALG00000029469	MCS39–46w
6	32903825	6_32903825	T/G	3.1e-06	0.089	1.78056	0.374752	intergenic	CHST15, ENSGALG00000029469	MCS39–46w
6	32908436	6_32908436	C/T	2.41e-06	0.087	1.80733	0.376131	intergenic	CHST15, ENSGALG00000029469	MCS39–46w
6	32908445	6_32908445	C/A	3.28e-06	0.089	1.73392	0.3659	intergenic	CHST15, ENSGALG00000029469	MCS39–46w
6	32908446	6_32908446	A/T	3.28e-06	0.089	1.73392	0.3659	intergenic	CHST15, ENSGALG00000029469	MCS39–46w
6	32908494	6_32908494	A/T	1.01e-06	0.086	1.88734	0.378237	intergenic	CHST15, ENSGALG00000029469	MCS39–46w
6	32909645	6_32909645	G/C	7.99e-07	0.087	1.93467	0.383981	intergenic	CHST15, ENSGALG00000029469	MCS39–46w
6	32909828	6_32909828	G/A	2.35e-06	0.087	1.86075	0.386808	intergenic	CHST15, ENSGALG00000029469	MCS39–46w
6	32955828	6_32955828	T/C	3e-06	0.083	1.86561	0.392111	intergenic	CHST15, ENSGALG00000029469	MCS39–46w
6	32962847	6_32962847	T/C	2.93e-06	0.081	1.83063	0.384322	ncRNA_exonic	ENSGALG00000029469	MCS39–46w
6	34233789	6_34233789	T/C	2.38e-06	0.092	1.67607	0.348582	ncRNA_intronic	ENSGALG00000051175	MCS39–46w
7	2670876	7_2670876	A/G	2.77e-06	0.135	1.42381	0.298135	intronic	UNC80	MCS39–46w
11	1072847	11_1072847	C/A	1.88e-06	0.351	1.12379	0.23131	upstream	ENSGALG00000001791	MCS39–46w
11	5556640	11_5556640	A/G	8.34e-07	0.26	−1.23722	0.245996	intergenic	ENSGALG00000049612, ENSGALG00000050966	MCS39–46w
11	5556698	11_5556698	T/C	3.01e-06	0.256	−1.173102	0.246581	intergenic	ENSGALG00000049612, ENSGALG00000050966	MCS39–46w
11	5561625	11_5561625	C/T	7.89e-07	0.244	−1.255587	0.249079	intergenic	ENSGALG00000049612, ENSGALG00000050966	MCS39–46w
11	5562743	11_5562743	C/A	1.49e-06	0.249	−1.211416	0.246808	intergenic	ENSGALG00000049612, ENSGALG00000050966	MCS39–46w
11	5562764	11_5562764	G/C	1.49e-06	0.249	−1.211416	0.246808	intergenic	ENSGALG00000049612, ENSGALG00000050966	MCS39–46w
11	5563409	11_5563409	G/C	3.2e-06	0.243	−1.184057	0.249566	intergenic	ENSGALG00000049612, ENSGALG00000050966	MCS39–46w
11	5565167	11_5565167	T/C	1.85e-06	0.251	−1.192921	0.245354	intergenic	ENSGALG00000049612, ENSGALG00000050966	MCS39–46w
11	5571418	11_5571418	T/C	1.02e-06	0.275	−1.20311	0.241218	intergenic	ENSGALG00000049612, ENSGALG00000050966	MCS39–46w
11	5571579	11_5571579	A/G	6.44e-07	0.271	−1.229086	0.241814	intergenic	ENSGALG00000049612, ENSGALG00000050966	MCS39–46w
11	5571622	11_5571622	G/T	1.72e-06	0.275	−1.168242	0.239535	intergenic	ENSGALG00000049612, ENSGALG00000050966	MCS39–46w
11	5571694	11_5571694	T/G	2.2e-06	0.265	−1.183512	0.245265	intergenic	ENSGALG00000049612, ENSGALG00000050966	MCS39–46w
11	5571739	11_5571739	A/G	1.6e-06	0.271	−1.187579	0.242709	intergenic	ENSGALG00000049612, ENSGALG00000050966	MCS39–46w
11	5571758	11_5571758	G/A	1.1e-06	0.275	−1.208902	0.243115	intergenic	ENSGALG00000049612, ENSGALG00000050966	MCS39–46w
11	5571774	11_5571774	A/T	1.45e-06	0.276	−1.186146	0.241398	intergenic	ENSGALG00000049612, ENSGALG00000050966	MCS39–46w
11	5572221	11_5572221	T/G	1.01e-07	0.276	−1.293566	0.237175	intergenic	ENSGALG00000049612, ENSGALG00000050966	MCS39–46w
11	5573980	11_5573980	C/T	2.06e-06	0.273	−1.177082	0.243257	intergenic	ENSGALG00000049612, ENSGALG00000050966	MCS39–46w
11	5574763	11_5574763	A/G	1.31e-06	0.268	−1.185319	0.240152	intergenic	ENSGALG00000049612, ENSGALG00000050966	MCS39–46w
11	5575131	11_5575131	T/C	1.1e-06	0.275	−1.208902	0.243115	intergenic	ENSGALG00000049612, ENSGALG00000050966	MCS39–46w
11	5576920	11_5576920	C/T	2.77e-07	0.271	−1.254455	0.238767	intergenic	ENSGALG00000049612, ENSGALG00000050966	MCS39–46w
11	5577833	11_5577833	T/C	1.07e-06	0.273	−1.206901	0.242421	intergenic	ENSGALG00000049612, ENSGALG00000050966	MCS39–46w
11	5578355	11_5578355	T/C	2.78e-06	0.26	−1.151731	0.2412	intergenic	ENSGALG00000049612, ENSGALG00000050966	MCS39–46w
11	5579164	11_5579164	C/G	1.77e-06	0.275	−1.176869	0.241556	intergenic	ENSGALG00000049612, ENSGALG00000050966	MCS39–46w
11	5579735	11_5579735	A/G	4.18e-07	0.27	−1.257966	0.243257	intergenic	ENSGALG00000049612, ENSGALG00000050966	MCS39–46w
11	5580786	11_5580786	T/C	3.57e-07	0.267	−1.254052	0.241016	intergenic	ENSGALG00000049612, ENSGALG00000050966	MCS39–46w
11	5580806	11_5580806	T/C	4.11e-07	0.267	−1.246162	0.240811	intergenic	ENSGALG00000049612, ENSGALG00000050966	MCS39–46w
11	5581310	11_5581310	G/A	1.62e-06	0.273	−1.190533	0.243442	intergenic	ENSGALG00000049612, ENSGALG00000050966	MCS39–46w
11	5581321	11_5581321	G/A	1.41e-06	0.275	−1.197879	0.243457	intergenic	ENSGALG00000049612, ENSGALG00000050966	MCS39–46w
11	5581327	11_5581327	G/A	1.41e-06	0.275	−1.197879	0.243457	intergenic	ENSGALG00000049612, ENSGALG00000050966	MCS39–46w
11	5583156	11_5583156	A/G	1.29e-06	0.27	−1.129436	0.228717	intergenic	ENSGALG00000049612, ENSGALG00000050966	MCS39–46w
11	5583458	11_5583458	A/C	1.49e-07	0.262	−1.271345	0.236424	intergenic	ENSGALG00000049612, ENSGALG00000050966	MCS39–46w
15	7631923	15_7631923	A/G	7.36e-08	0.284	1.17562	0.213166	intergenic	ENSGALG00000047229, MN1	MCS39–46w
15	7876210	15_7876210	G/A	2.03e-06	0.165	1.40337	0.289811	intronic	TTC28	MCS39–46w
15	9083467	15_9083467	C/T	1.28e-06	0.173	1.28834	0.260835	intergenic	SLC5A1, ENSGALG00000030684	MCS39–46w
15	9083477	15_9083477	A/T	1.28e-06	0.173	1.28834	0.260835	intergenic	SLC5A1, ENSGALG00000030684	MCS39–46w
18	10276480	18_10276480	A/G	1.6e-06	0.217	1.19445	0.244146	intronic	CACNA1G	MCS39–46w
18	10294131	18_10294131	G/A	1.93e-06	0.171	1.27799	0.263338	intronic	CACNA1G	MCS39–46w
24	2132541	24_2132541	A/G	2.31e-06	0.073	1.75826	0.365179	intronic	NTM	MCS39–46w
28	1326393	28_1326393	A/G	4.58e-08	0.09	1.89751	0.338475	intronic	ENSGALG00000033971	MCS39–46w
1	1546714	1_1546714	T/G	3.27e-06	0.051	4.17052	0.879971	intronic	KLHDC10	MCST
1	1562236	1_1562236	T/C	7.45e-08	0.062	4.00647	0.726776	intronic	ENSGALG00000036140	MCST
1	1809975	1_1809975	T/C	5.93e-07	0.062	4.26344	0.836016	ncRNA_intronic	ENSGALG00000050230	MCST
1	1817299	1_1817299	A/G	1.11e-06	0.065	4.05867	0.816533	ncRNA_intronic	ENSGALG00000050230	MCST
1	1818277	1_1818277	G/A	5.45e-07	0.063	4.23377	0.827391	ncRNA_intronic	ENSGALG00000050230	MCST
1	1819525	1_1819525	G/A	4.19e-07	0.063	4.15413	0.803424	ncRNA_intronic	ENSGALG00000050230	MCST
1	1819658	1_1819658	A/G	1.86e-07	0.063	4.39793	0.824558	ncRNA_intronic	ENSGALG00000050230	MCST
1	1820089	1_1820089	G/A	5.7e-07	0.065	4.18107	0.818542	ncRNA_intronic	ENSGALG00000050230	MCST
1	1820097	1_1820097	A/G	5.7e-07	0.065	4.18107	0.818542	ncRNA_intronic	ENSGALG00000050230	MCST
1	1821317	1_1821317	T/C	4.99e-08	0.062	4.60156	0.823252	ncRNA_intronic	ENSGALG00000050230	MCST
1	1821805	1_1821805	A/G	5.7e-07	0.065	4.18107	0.818542	ncRNA_intronic	ENSGALG00000050230	MCST
1	1822861	1_1822861	A/G	6.74e-07	0.063	4.19503	0.826852	ncRNA_intronic	ENSGALG00000050230	MCST
1	1824049	1_1824049	A/G	3.94e-07	0.056	4.50119	0.868445	ncRNA_intronic	ENSGALG00000050230	MCST
1	1825967	1_1825967	C/T	6.74e-07	0.063	4.19503	0.826852	intronic	ENSGALG00000047026	MCST
1	1826092	1_1826092	C/T	3.17e-07	0.065	4.14576	0.793145	intronic	ENSGALG00000047026	MCST
1	1826789	1_1826789	T/C	1.94e-07	0.065	4.21741	0.791911	intronic	ENSGALG00000047026	MCST
1	1826811	1_1826811	G/T	1.61e-07	0.063	4.41971	0.824151	intronic	ENSGALG00000047026	MCST
1	1826832	1_1826832	T/C	1.61e-07	0.063	4.41971	0.824151	intronic	ENSGALG00000047026	MCST
1	1827002	1_1827002	A/G	5.7e-07	0.065	4.18107	0.818542	intronic	ENSGALG00000047026	MCST
1	1829198	1_1829198	G/A	6.74e-07	0.063	4.19503	0.826852	intronic	ENSGALG00000047026	MCST
1	1830464	1_1830464	T/G	1.25e-06	0.06	4.1758	0.844368	intronic	ENSGALG00000047026	MCST
1	1830498	1_1830498	A/G	1.23e-06	0.063	3.97757	0.803886	intronic	ENSGALG00000047026	MCST
1	1831056	1_1831056	A/G	4.79e-08	0.06	4.65549	0.831739	intronic	ENSGALG00000047026	MCST
1	1831291	1_1831291	A/T	2.68e-08	0.052	4.88352	0.855618	intronic	ENSGALG00000047026	MCST
1	1909833	1_1909833	T/C	6.37e-08	0.067	4.21654	0.760711	intergenic	MIR205B, ENSGALG00000047442	MCST
1	64306002	1_64306002	C/T	1.52e-06	0.075	3.34541	0.682155	intergenic	CAPZA3, PLEKHA5	MCST
1	87414927	1_87414927	A/G	2.82e-06	0.416	−1.880989	0.39421	ncRNA_intronic	ENSGALG00000048148	MCST
1	106334562	1_106334562	A/G	2.99e-06	0.276	2.15859	0.453562	intergenic	EVA1C, C1H21ORF59	MCST
4	59621332	4_59621332	C/T	2.31e-06	0.346	1.86773	0.387917	ncRNA_intronic	ENSGALG00000053133	MCST
4	59851938	4_59851938	C/A	1.66e-06	0.186	2.30138	0.471158	intronic	TSPAN5	MCST
4	60059519	4_60059519	T/C	1.65e-06	0.178	2.48366	0.508254	intergenic	MTTP, ENSGALG00000054998	MCST
4	60072133	4_60072133	T/C	7.05e-07	0.248	2.14108	0.42279	intergenic	ENSGALG00000051538, gga-mir-1814	MCST
4	85706735	4_85706735	T/C	2.11e-06	0.097	3.31116	0.685033	intronic	CD8A	MCST
4	89408437	4_89408437	G/C	7.53e-07	0.2	2.18335	0.432283	intergenic	GFRA4, ENSGALG00000052273	MCST
4	89408438	4_89408438	G/A	7.53e-07	0.2	2.18335	0.432283	intergenic	GFRA4, ENSGALG00000052273	MCST
5	55798913	5_55798913	G/C	2.32e-06	0.278	−1.94284	0.403623	ncRNA_intronic	ENSGALG00000054167	MCST
5	55799627	5_55799627	G/A	8.11e-07	0.289	−2.085951	0.414277	ncRNA_intronic	ENSGALG00000054167	MCST
5	56018394	5_56018394	A/G	3.29e-06	0.324	−1.941352	0.409717	intergenic	OTX2, TMEM260	MCST
5	56018806	5_56018806	A/C	2.74e-06	0.329	−1.951913	0.408566	intergenic	OTX2, TMEM260	MCST
5	56018815	5_56018815	G/A	1.85e-06	0.33	−1.972262	0.405603	intergenic	OTX2, TMEM260	MCST
5	56018872	5_56018872	A/G	2.24e-06	0.332	−1.928551	0.400001	intergenic	OTX2, TMEM260	MCST
5	56018894	5_56018894	C/T	3.15e-06	0.33	−1.927983	0.406069	intergenic	OTX2, TMEM260	MCST
5	56019721	5_56019721	C/A	1.37e-06	0.321	−2.000561	0.406154	intergenic	OTX2, TMEM260	MCST
5	56263021	5_56263021	T/C	1.42e-06	0.249	−2.148443	0.436777	intergenic	ENSGALG00000052305, KTN1	MCST
5	56322991	5_56322991	A/G	1.13e-06	0.243	−2.212471	0.445468	intronic	KTN1	MCST
5	56322995	5_56322995	A/G	1.25e-06	0.241	−2.222468	0.449398	intronic	KTN1	MCST
5	56322997	5_56322997	T/G	1.25e-06	0.241	−2.222468	0.449398	intronic	KTN1	MCST
5	56323002	5_56323002	C/G	1.25e-06	0.241	−2.222468	0.449398	intronic	KTN1	MCST
5	56323008	5_56323008	A/C	9.59e-07	0.243	−2.24887	0.449728	intronic	KTN1	MCST
5	56373569	5_56373569	T/C	6.75e-07	0.229	−2.280291	0.449477	intronic	ATG14	MCST
5	56373594	5_56373594	C/T	9.96e-07	0.225	−2.264331	0.453537	intronic	ATG14	MCST
5	56373824	5_56373824	T/C	1e-06	0.198	−2.364557	0.473724	intronic	ATG14	MCST
5	56373829	5_56373829	A/G	1e-06	0.198	−2.364557	0.473724	intronic	ATG14	MCST
7	22714674	7_22714674	G/A	1.81e-07	0.332	2.25239	0.42188	intergenic	ENSGALG00000050035, ENSGALG00000048875	MCST
7	23282159	7_23282159	T/C	2.04e-06	0.292	2.1062	0.435077	intronic	IGFBP2	MCST
10	18029324	10_18029324	A/C	2.57e-06	0.094	3.21332	0.670568	intronic	CHSY1	MCST
12	4906136	12_4906136	G/A	6.42e-07	0.217	2.38273	0.468723	intronic	VGLL4	MCST
19	5061159	19_5061159	A/G	8.72e-07	0.354	2.07054	0.412442	intronic	VKORC1L1	MCST
19	8385086	19_8385086	G/A	2.31e-06	0.198	2.47419	0.513882	ncRNA_intronic	ENSGALG00000042528, ENSGALG00000048282	MCST
19	8512381	19_8512381	C/T	7.52e-07	0.186	2.58876	0.512527	intergenic	ENSGALG00000048282, LHX1	MCST
19	8785789	19_8785789	T/C	3.17e-06	0.079	3.12221	0.657853	exonic	DDX52	MCST
28	2562299	28_2562299	C/T	3.14e-06	0.106	3.01643	0.635299	intronic	MIER2	MCST
28	2562344	28_2562344	A/G	9.02e-07	0.105	3.31783	0.661805	intronic	MIER2	MCST
28	2576940	28_2576940	G/A	1.07e-06	0.051	4.31047	0.866127	upstream	MIER2	MCST
28	2607902	28_2607902	A/G	3.05e-07	0.051	4.50159	0.859963	intronic	CHAF1A	MCST
28	2609037	28_2609037	G/A	3.05e-07	0.051	4.50159	0.859963	intronic	CHAF1A	MCST
28	2614707	28_2614707	G/A	4.41e-07	0.051	4.31676	0.836538	intronic	CHAF1A	MCST
28	2621386	28_2621386	G/A	7.01e-07	0.102	3.35143	0.661638	UTR3	UBXN6	MCST
28	2621473	28_2621473	G/A	1.3e-06	0.102	3.28976	0.666356	UTR3	UBXN6	MCST
28	2621712	28_2621712	A/G	1.12e-06	0.1	3.32981	0.670183	UTR3	UBXN6	MCST
28	2621984	28_2621984	C/A	8.56e-07	0.098	3.35325	0.667436	intronic	UBXN6	MCST
28	2627271	28_2627271	G/A	3.76e-07	0.122	3.05397	0.588142	intergenic	UBXN6, HDGFRP2	MCST
28	2627275	28_2627275	G/A	3.76e-07	0.122	3.05397	0.588142	intergenic	UBXN6, HDGFRP2	MCST
28	2639999	28_2639999	A/G	2.17e-06	0.094	3.29125	0.681662	UTR3	PLIN4	MCST
28	2685506	28_2685506	A/G	2.85e-06	0.105	2.9118	0.610485	intergenic	SEMA6B, ANKRD24	MCST
28	2689177	28_2689177	A/C	2.43e-06	0.144	2.61606	0.544625	intergenic	SEMA6B, ANKRD24	MCST
28	2781943	28_2781943	A/G	1.65e-06	0.071	3.41832	0.699504	intronic	BSG	MCST
28	2888459	28_2888459	C/T	9.53e-07	0.057	4.21317	0.842329	intronic	ENSGALG00000047265	MCST
28	2941711	28_2941711	A/G	2.44e-06	0.067	3.43636	0.715471	upstream;downstream	U6, R3HDM4	MCST
28	2941944	28_2941944	C/A	1.06e-08	0.056	4.11472	0.699862	upstream;downstream	U6, R3HDM4	MCST
28	2941945	28_2941945	A/G	1.06e-08	0.056	4.11472	0.699862	upstream;downstream	U6, R3HDM4	MCST
33	5301650	33_5301650	C/G	6.08e-07	0.054	4.4222	0.86801	intergenic	KRT75L4, KRT75L2	MCST
33	5363713	33_5363713	C/T	2.77e-06	0.094	3.02068	0.63252	intronic	KRT75L1	MCST
