# Supplementary material for: Genome-wide association study reveals candidate genes associated with egg-laying performance in Wuhua yellow chicken
Source: Poult Sci. 2025 Aug 26;104(11):105739. doi: 10.1016/j.psj.2025.105739 (PMC12414907; doi:10.1016/j.psj.2025.105739)
Supplement: Supplementary file 6 [file mmc6.xlsx]

## Sheet: Table S5
Table S5. Results for comparion with previously reported QTLs.
Traitsa	Traitsb	CHR	POS	Candidate gene	Distancec	QTL	Distanced
Age at first egg	Egg number	1	65799044	SOX5	U34.73	65,810,013–65,810,017	within
Age at first egg	Age at first egg	1	68242381	PPFIBP1	within	68,280,885–68,280,889	within
Age at first egg	Age at first egg	1	68244567	PPFIBP1	within	68,280,885–68,280,889	within
Age at first egg	Age at first egg	1	68256986	PPFIBP1	within	68,280,885–68,280,889	within
Age at first egg	Age at first egg	1	68288365	PPFIBP1	within	68,280,885–68,280,889	within
Age at first egg	Age at first egg	1	68654060	SCUBE1	within	68,674,788–68,674,792	within
Age at first egg	Age at first egg	1	68672063	SCUBE1	within	68,674,788–68,674,792	within
Age at first egg	Age at first egg	1	68683603	SCUBE1	within	68,674,788–68,674,792	within
Age at first egg	Age at first egg	1	68683679	SCUBE1	within	68,674,801–68,674,805	within
Age at first egg	Age at first egg	1	68692494	SCUBE1	within	68,674,788–68,674,792	within
Age at first egg	Age at first egg	1	68692551	SCUBE1	within	68,674,788–68,674,792	within
Age at first egg	Age at first egg	1	68692627	SCUBE1	within	68,674,788–68,674,792	within
Age at first egg	Age at first egg	1	68889440	MPPED1	D8.26	68,847,192–68,847,196	within
Age at first egg	Age at first egg	1	68889481	MPPED1	D8.30	68,847,192–68,847,196	within
Age at first egg	Age at first egg	1	68889544	MPPED1	D8.37	68,847,192–68,847,196	within
Age at first egg	Age at first egg	1	68889661	MPPED1	D8.48	68,847,192–68,847,196	within
Age at first egg	Age at first egg	1	68889688	MPPED1	D8.51	68,847,192–68,847,196	within
Age at first egg	Age at first egg	1	68889701	MPPED1	D8.52	68,847,192–68,847,196	within
ACS31–38w	Egg number	4	60230059	ENSGALG00000046550	within	60,244,568–60,244,572	within
Age at first egg	Egg number	8	20366141	PTPRF	within	20,337,782–20,337,786	within
MCS31–38w	Egg number	10	17993207	CHSY1	within	18,023,671–18,023,675	within
MCS31–38w, MCS46w	Egg number	10	18029324	CHSY1	within	18,023,671–18,023,675	within
ACS31–38w	Egg number	12	6136887	HDAC11	D11.81	6,132,854–6,132,858	within
MCS39–46w	Egg number	15	9083467	SLC5A1	D3.41	9,084,774–9,084,778	within
MCS39–46w	Egg number	15	9083477	SLC5A1	D3.42	9,084,774–9,084,778	within
MCS46w	Egg number	19	5061159	VKORC1L1	within	5,062,203–5,062,207	within
MCS21–30w	Age at first egg	19	9119299	MSI2	D11.93	9,078,440–9,078,444	within
Age at first egg	Egg number	26	5081810	CHIA	D0.73	5,077,301–5,077,305	U3.76
ACS39–46w, MCS39–46w	Small yellow follicle number	28	1326393	ENSGALG00000033971	D22.13	1,294,141–1,294,145	within
a This study. b QTL. c Distance from the candidate gene, in kb. d Distance from the QTL locus, in kb. D, downstream; U, upstream.
