# Supplementary material for: Genome-wide association study reveals candidate genes associated with egg-laying performance in Wuhua yellow chicken
Source: Poult Sci. 2025 Aug 26;104(11):105739. doi: 10.1016/j.psj.2025.105739 (PMC12414907; doi:10.1016/j.psj.2025.105739)
Supplement: Supplementary file 7 [file mmc7.xlsx]

## Sheet: Table S6
Table S6. Linkage disequilibrium blocks analysis and genotype-phenotype association test.
CHR	POS	SNP	REF	ALT	Candidate/Nearst gene	BP1	BP2	kb	NSNPS	Traits	P-valule
1	67071059	1_67071059	T	A	GYS2	67070473	67071605	1.133	18	AFE	ANOVA, P = 2.636e−06
1	67080787	1_67080787	G	A	GYS2	67079661	67081430	1.77	19	AFE	ANOVA, P = 7.668e−06
1	67083514	1_67083514	A	T	GYS2	67083229	67083810	0.582	10	AFE	ANOVA, P = 7.668e−06
1	67193992	1_67193992	C	T	ETFRF1, KRAS	67193854	67194508	0.655	14	AFE	ANOVA, P = 4.779e−06
1	67195785	1_67195785	G	C	ETFRF1, KRAS	67195231	67196226	0.996	14	AFE	ANOVA, P = 2.826e−06
1	67196045	1_67196045	T	C	ETFRF1, KRAS	67195231	67196226	0.996	14	AFE	ANOVA, P = 1.770e−06
1	67196337	1_67196337	G	A	ETFRF1, KRAS	67196298	67197843	1.546	22	AFE	ANOVA, P = 2.219e−06
1	67204409	1_67204409	A	C	KRAS	67204386	67204409	0.024	2	AFE	Kruskal–Wallis, P = 1.193e−05
1	67239021	1_67239021	G	A	ENSGALG00000049795, ENSGALG00000048326	67238820	67239021	0.202	4	AFE	ANOVA, P = 4.994e−07
1	67294179	1_67294179	A	G	ENSGALG00000052032, ENSGALG00000048615	67294163	67294179	0.017	2	AFE	ANOVA, P = 1.128e−05
1	67318905	1_67318905	A	G	ENSGALG00000048615, ENSGALG00000047651	67318664	67319076	0.413	13	AFE	ANOVA, P = 1.619e−06
1	67319274	1_67319274	A	G	ENSGALG00000048615, ENSGALG00000047651	67319233	67319284	0.052	4	AFE	ANOVA, P = 1.638e−06
1	67319284	1_67319284	C	T	ENSGALG00000048615, ENSGALG00000047651	67319233	67319284	0.052	4	AFE	ANOVA, P = 1.638e−06
1	67374337	1_67374337	C	T	ENSGALG00000044844, ENSGALG00000051078	67374063	67375242	1.18	17	AFE	Kruskal–Wallis, P = 3.930e−04
1	67483164	1_67483164	C	A	ENSGALG00000048027	67483135	67483249	0.115	7	AFE	ANOVA, P = 1.644e−08
1	67483167	1_67483167	A	G	ENSGALG00000048027	67483135	67483249	0.115	7	AFE	ANOVA, P = 1.644e−08
1	67483201	1_67483201	C	G	ENSGALG00000048027	67483135	67483249	0.115	7	AFE	ANOVA, P = 3.060e−08
1	67562517	1_67562517	C	T	RASSF8	67562292	67563327	1.036	7	AFE	ANOVA, P = 7.616e−08
1	67574537	1_67574537	T	C	RASSF8, BHLHE41	67573692	67574539	0.848	6	AFE	ANOVA, P = 3.811e−06
1	67574539	1_67574539	A	T	RASSF8, BHLHE41	67573692	67574539	0.848	6	AFE	ANOVA, P = 3.811e−06
1	67582254	1_67582254	T	C	RASSF8, BHLHE41	67582049	67582482	0.434	13	AFE	ANOVA, P = 6.070e−08
1	67582258	1_67582258	A	G	RASSF8, BHLHE41	67582049	67582482	0.434	13	AFE	ANOVA, P = 2.994e−08
1	67582295	1_67582295	C	G	RASSF8, BHLHE41	67582049	67582482	0.434	13	AFE	ANOVA, P = 1.491e−07
1	68242381	1_68242381	T	C	PPFIBP1	68242228	68242900	0.673	13	AFE	ANOVA, P = 7.483e−06
1	68244567	1_68244567	G	A	PPFIBP1	68244318	68244609	0.292	5	AFE	ANOVA, P = 2.495e−07
1	68363016	1_68363016	T	C	CYB5R3, ARFGAP3	68363013	68364106	1.094	11	AFE	ANOVA, P = 1.029e−05
1	68363234	1_68363234	A	G	CYB5R3, ARFGAP3	68363013	68364106	1.094	11	AFE	ANOVA, P = 1.002e−07
1	68363320	1_68363320	T	A	CYB5R3, ARFGAP3	68363013	68364106	1.094	11	AFE	ANOVA, P = 8.315e−06
1	68403171	1_68403171	T	C	ARFGAP3, PACSIN2	68403039	68403707	0.669	9	AFE	ANOVA, P = 1.670e−06
1	68403172	1_68403172	T	C	ARFGAP3, PACSIN2	68403039	68403707	0.669	9	AFE	ANOVA, P = 1.670e−06
1	68434226	1_68434226	G	A	PACSIN2	68434225	68434226	0.002	2	AFE	ANOVA, P = 1.844e−05
1	68461098	1_68461098	T	C	PACSIN2	68461089	68461419	0.331	11	AFE	ANOVA, P = 6.994e−08
1	68461120	1_68461120	A	G	PACSIN2	68461089	68461419	0.331	11	AFE	ANOVA, P = 3.894e−07
1	68461202	1_68461202	G	T	PACSIN2	68461089	68461419	0.331	11	AFE	ANOVA, P = 1.586e−05
1	68503969	1_68503969	G	A	BIK	68503397	68504671	1.275	34	AFE	ANOVA, P = 3.427e−06
1	68575529	1_68575529	C	T	SCUBE1	68575394	68575530	0.137	3	AFE	ANOVA, P = 1.036e−05
1	68593282	1_68593282	A	G	SCUBE1	68593096	68593296	0.201	10	AFE	ANOVA, P = 5.196e−06
1	68654060	1_68654060	C	T	SCUBE1	68654058	68654154	0.097	5	AFE	ANOVA, P = 4.346e−07
1	68672063	1_68672063	C	T	SCUBE1	68671881	68672233	0.353	9	AFE	ANOVA, P = 3.060e−06
1	68683679	1_68683679	T	C	SCUBE1	68683603	68683958	0.356	8	AFE	ANOVA, P = 5.037e−06
1	68692494	1_68692494	G	A	SCUBE1	68691907	68692722	0.816	17	AFE	ANOVA, P = 4.197e−07
1	68692551	1_68692551	T	C	SCUBE1	68691907	68692722	0.816	17	AFE	ANOVA, P = 3.842e−07
1	68692627	1_68692627	G	A	SCUBE1	68691907	68692722	0.816	17	AFE	ANOVA, P = 3.000e−06
1	68889481	1_68889481	A	G	MPPED1, ENSGALG00000014188	68889440	68889710	0.271	11	AFE	ANOVA, P = 9.273e−07
1	68889544	1_68889544	T	C	MPPED1, ENSGALG00000014188	68889440	68889710	0.271	11	AFE	ANOVA, P = 2.441e−06
1	68889661	1_68889661	C	A	MPPED1, ENSGALG00000014188	68889440	68889710	0.271	11	AFE	ANOVA, P = 2.431e−07
1	68889688	1_68889688	A	T	MPPED1, ENSGALG00000014188	68889440	68889710	0.271	11	AFE	ANOVA, P = 4.493e−07
1	68889701	1_68889701	G	A	MPPED1, ENSGALG00000014188	68889440	68889710	0.271	11	AFE	ANOVA, P = 4.031e−07
1	68984681	1_68984681	C	T	ENSGALG00000047481	68984181	68985193	1.013	12	AFE	ANOVA, P = 1.251e−06
1	68995797	1_68995797	G	A	ENSGALG00000047481	68994448	68996414	1.967	24	AFE	ANOVA, P = 9.538e−08
1	68995827	1_68995827	C	T	ENSGALG00000047481	68994448	68996414	1.967	24	AFE	Kruskal–Wallis, P = 3.469e−04
1	68995852	1_68995852	C	A	ENSGALG00000047481	68994448	68996414	1.967	24	AFE	ANOVA, P = 1.227e−07
1	69038232	1_69038232	T	C	SULT4A1	69037429	69038455	1.027	13	AFE	ANOVA, P = 1.439e−05
1	69051580	1_69051580	A	G	PNPLA3	69051455	69051580	0.126	5	AFE	ANOVA, P = 1.653e−05
1	69057173	1_69057173	T	C	PNPLA3	69057090	69057251	0.162	4	AFE	ANOVA, P = 1.187e−07
1	69057177	1_69057177	T	A	PNPLA3	69057090	69057251	0.162	4	AFE	ANOVA, P = 1.187e−07
1	69057673	1_69057673	T	C	PNPLA3	69057474	69058160	0.687	12	AFE	ANOVA, P = 4.104e−07
1	69057676	1_69057676	G	A	PNPLA3	69057474	69058160	0.687	12	AFE	ANOVA, P = 4.104e−07
1	69057798	1_69057798	A	G	PNPLA3	69057474	69058160	0.687	12	AFE	ANOVA, P = 1.051e−06
1	69057893	1_69057893	T	A	PNPLA3	69057474	69058160	0.687	12	AFE	ANOVA, P = 9.876e−06
1	69058138	1_69058138	C	A	PNPLA3	69057474	69058160	0.687	12	AFE	ANOVA, P = 3.732e−07
1	69102301	1_69102301	T	C	SAMM50	69101987	69102550	0.564	13	AFE	ANOVA, P = 1.859e−05
1	69123778	1_69123778	C	T	PARVB	69123395	69123946	0.552	10	AFE	ANOVA, P = 1.071e−05
1	69130225	1_69130225	A	G	PARVB	69130221	69130225	0.005	2	AFE	ANOVA, P = 9.553e−06
1	69140440	1_69140440	C	A	PARVB	69140370	69140569	0.2	11	AFE	ANOVA, P = 1.863e−06
1	69181911	1_69181911	T	C	PARVG	69181667	69181911	0.245	3	AFE	ANOVA, P = 3.074e−07
1	69292046	1_69292046	A	G	ENSGALG00000051472, KIAA1644	69291946	69292637	0.692	15	AFE	ANOVA, P = 4.285e−07
1	69457110	1_69457110	C	T	ENSGALG00000052231, ENSGALG00000054229	69457091	69457126	0.036	4	AFE	ANOVA, P = 1.350e−05
1	69484189	1_69484189	T	A	ENSGALG00000054229	69483749	69484393	0.645	14	AFE	ANOVA, P = 3.693e−06
1	69484205	1_69484205	T	C	ENSGALG00000054229	69483749	69484393	0.645	14	AFE	Kruskal–Wallis, P = 1.535e−04
1	69692004	1_69692004	C	G	ENSGALG00000054393, PRR5	69691950	69692265	0.316	7	AFE	ANOVA, P = 9.166e−07
1	69692143	1_69692143	A	G	ENSGALG00000054393, PRR5	69691950	69692265	0.316	7	AFE	ANOVA, P = 1.035e−06
1	69695449	1_69695449	A	T	ENSGALG00000054393, PRR5	69694758	69695449	0.692	20	AFE	ANOVA, P = 8.181e−06
1	69695676	1_69695676	G	A	ENSGALG00000054393, PRR5	69695673	69695830	0.158	5	AFE	ANOVA, P = 8.181e−06
1	69697333	1_69697333	C	T	ENSGALG00000054393, PRR5	69697116	69698023	0.908	16	AFE	ANOVA, P = 1.090e−05
1	69697339	1_69697339	C	T	ENSGALG00000054393, PRR5	69697116	69698023	0.908	16	AFE	ANOVA, P = 1.090e−05
1	69760363	1_69760363	C	G	PRR5	69760353	69760511	0.159	4	AFE	ANOVA, P = 4.004e−06
1	69760431	1_69760431	C	T	PRR5	69760353	69760511	0.159	4	AFE	ANOVA, P = 9.580e−06
1	70314263	1_70314263	C	A	KIAA0930, UPK3A	70314242	70314428	0.187	14	AFE	ANOVA, P = 2.516e−06
1	70314266	1_70314266	G	A	KIAA0930, UPK3A	70314242	70314428	0.187	14	AFE	ANOVA, P = 2.516e−06
1	70314275	1_70314275	A	G	KIAA0930, UPK3A	70314242	70314428	0.187	14	AFE	ANOVA, P = 2.516e−06
1	70314276	1_70314276	T	C	KIAA0930, UPK3A	70314242	70314428	0.187	14	AFE	ANOVA, P = 2.516e−06
1	70515914	1_70515914	T	G	FBLN1	70515606	70516148	0.543	11	AFE	ANOVA, P = 7.385e−06
1	70518956	1_70518956	T	C	FBLN1	70518274	70520031	1.758	17	AFE	ANOVA, P = 4.095e−07
1	70559044	1_70559044	G	A	FBLN1, ATXN10	70558578	70559838	1.261	19	AFE	ANOVA, P = 1.129e−05
1	70645883	1_70645883	G	A	ATXN10	70644871	70649022	4.152	40	AFE	ANOVA, P = 2.932e−06
1	70787809	1_70787809	T	C	WNT7B	70787156	70788456	1.301	29	AFE	ANOVA, P = 5.973e−06
1	70787837	1_70787837	T	C	WNT7B	70787156	70788456	1.301	29	AFE	ANOVA, P = 1.161e−05
1	70883720	1_70883720	T	C	WNT7B, ENSGALG00000048119	70883342	70884000	0.659	29	AFE	Kruskal–Wallis, P = 4.108e−04
1	70957690	1_70957690	A	G	ENSGALG00000048119	70957601	70957690	0.09	3	AFE	ANOVA, P = 2.905e−07
1	71012987	1_71012987	C	T	ENSGALG00000052475	71012358	71013653	1.296	38	AFE	ANOVA, P = 7.565e−06
1	71012996	1_71012996	A	C	ENSGALG00000052475	71012358	71013653	1.296	38	AFE	ANOVA, P = 7.565e−06
1	71013016	1_71013016	G	A	ENSGALG00000052475	71012358	71013653	1.296	38	AFE	ANOVA, P = 5.305e−06
1	71013274	1_71013274	G	A	ENSGALG00000052475	71012358	71013653	1.296	38	AFE	ANOVA, P = 1.393e−05
1	71013275	1_71013275	T	C	ENSGALG00000052475	71012358	71013653	1.296	38	AFE	ANOVA, P = 1.393e−05
1	71013280	1_71013280	T	C	ENSGALG00000052475	71012358	71013653	1.296	38	AFE	ANOVA, P = 1.241e−05
1	71013432	1_71013432	T	C	ENSGALG00000052475	71012358	71013653	1.296	38	AFE	ANOVA, P = 6.815e−06
1	71013434	1_71013434	T	A	ENSGALG00000052475	71012358	71013653	1.296	38	AFE	ANOVA, P = 6.815e−06
1	71152432	1_71152432	C	G	ENSGALG00000052222	71152252	71152594	0.343	5	AFE	ANOVA, P = 2.621e−06
1	71233282	1_71233282	T	A	MIRLET7B, PPARA	71232972	71233282	0.311	17	AFE	ANOVA, P = 2.585e−05
1	78156269	1_78156269	T	C	OR10AC1, EPHA1	78156141	78157502	1.362	28	AFE	Kruskal–Wallis, P = 4.241e−05
1	78156465	1_78156465	A	G	OR10AC1, EPHA1	78156141	78157502	1.362	28	AFE	Kruskal–Wallis, P = 3.493e−05
1	78156517	1_78156517	C	T	OR10AC1, EPHA1	78156141	78157502	1.362	28	AFE	Kruskal–Wallis, P = 6.614e−05
1	78156757	1_78156757	A	G	OR10AC1, EPHA1	78156141	78157502	1.362	28	AFE	Kruskal–Wallis, P = 4.092e−05
1	78156850	1_78156850	A	C	OR10AC1, EPHA1	78156141	78157502	1.362	28	AFE	Kruskal–Wallis, P = 2.938e−05
1	78156920	1_78156920	C	G	OR10AC1, EPHA1	78156141	78157502	1.362	28	AFE	Kruskal–Wallis, P = 2.679e−05
1	78157006	1_78157006	C	T	OR10AC1, EPHA1	78156141	78157502	1.362	28	AFE	Kruskal–Wallis, P = 6.226e−05
1	78157153	1_78157153	T	C	OR10AC1, EPHA1	78156141	78157502	1.362	28	AFE	Kruskal–Wallis, P = 3.277e−05
1	78157326	1_78157326	T	C	OR10AC1, EPHA1	78156141	78157502	1.362	28	AFE	Kruskal–Wallis, P = 5.586e−05
1	78157329	1_78157329	C	T	OR10AC1, EPHA1	78156141	78157502	1.362	28	AFE	Kruskal–Wallis, P = 6.604e−05
1	78281943	1_78281943	C	T	CLCN1	78276659	78283621	6.963	81	AFE	ANOVA, P = 1.317e−05
3	17348112	3_17348112	T	C	EPHX1	17348104	17348112	0.009	2	AFE	ANOVA, P = 2.611e−10
5	34909078	5_34909078	C	T	ARHGAP5	34908536	34910356	1.821	15	AFE	ANOVA, P = 4.668e−06
5	35637955	5_35637955	G	A	NPAS3	35635815	35641106	5.292	51	AFE	ANOVA, P = 2.007e−06
5	35639832	5_35639832	T	C	NPAS3	35635815	35641106	5.292	51	AFE	ANOVA, P = 7.782e−06
5	35640875	5_35640875	G	A	NPAS3	35635815	35641106	5.292	51	AFE	ANOVA, P = 2.961e−06
8	20366141	8_20366141	A	G	PTPRF	20365713	20366413	0.701	6	AFE	ANOVA, P = 7.426e−05
26	4841116	26_4841116	A	G	TREM-B2, FOXP4L	4841111	4841379	0.269	6	AFE	ANOVA, P = 7.047e−06
26	4875866	26_4875866	G	A	FOXP4L	4875828	4875866	0.039	3	AFE	ANOVA, P = 1.796e−05
26	5081810	26_5081810	C	T	CHIA	5079856	5082486	2.631	14	AFE	ANOVA, P = 4.400e−06
3	8728611	3_8728611	A	G	LBH, YPEL5	8728457	8728700	0.244	7	EN20w	Kruskal–Wallis, P = 1.439e−06
3	8728667	3_8728667	T	C	LBH, YPEL5	8728457	8728700	0.244	7	EN20w	ANOVA, P = 4.868e−07
3	8732390	3_8732390	T	C	LBH, YPEL5	8732364	8732577	0.214	6	EN20w	ANOVA, P = 3.332e−07
3	8733068	3_8733068	C	T	LBH, YPEL5	8733040	8733383	0.344	15	EN20w	ANOVA, P = 9.018e−09
3	8747666	3_8747666	T	A	YPEL5, ANKRD9L	8746949	8748621	1.673	19	EN20w	ANOVA, P = 9.011e−07
20	3652306	20_3652306	C	T	SGK2	3652226	3652540	0.315	9	EN20w	Kruskal–Wallis, P = 3.726e−05
20	3695526	20_3695526	A	G	SLC32A1, ARHGAP40	3695106	3696177	1.072	28	EN20w	Kruskal–Wallis, P = 5.595e−06
20	3711630	20_3711630	G	T	ARHGAP40	3711432	3711730	0.299	9	EN20w	Kruskal–Wallis, P = 4.281e−05
2	145449053	2_145449053	A	C	TRAPPC9	145449050	145449053	0.004	2	EN21-30w	ANOVA, P = 7.915e−06
2	145499745	2_145499745	G	A	TRAPPC9	145499439	145502335	2.897	37	EN21-30w	ANOVA, P = 6.176e−06
2	145570779	2_145570779	C	T	TRAPPC9	145569855	145570957	1.103	12	EN21-30w	Kruskal–Wallis, P = 3.671e−06
2	145582604	2_145582604	G	T	TRAPPC9	145581406	145582768	1.363	32	EN21-30w	ANOVA, P = 3.614e−07
2	145582643	2_145582643	A	C	TRAPPC9	145581406	145582768	1.363	32	EN21-30w	ANOVA, P = 3.614e−07
2	145582782	2_145582782	G	A	TRAPPC9	145582775	145582904	0.13	5	EN21-30w	ANOVA, P = 1.968e−06
2	145582904	2_145582904	C	G	TRAPPC9	145582775	145582904	0.13	5	EN21-30w	ANOVA, P = 2.326e−06
2	145781403	2_145781403	A	C	PTK2	145777979	145781645	3.667	40	EN21-30w	Kruskal–Wallis, P = 3.179e−05
2	145791100	2_145791100	T	C	PTK2	145790872	145791111	0.24	8	EN21-30w	Kruskal–Wallis, P = 3.217e−05
2	145791104	2_145791104	G	C	PTK2	145790872	145791111	0.24	8	EN21-30w	Kruskal–Wallis, P = 3.217e−05
2	145853707	2_145853707	A	G	PTK2	145853518	145854659	1.142	24	EN21-30w	Kruskal–Wallis, P = 1.015e−04
2	145854521	2_145854521	G	A	PTK2	145853518	145854659	1.142	24	EN21-30w	Kruskal–Wallis, P = 4.514e−05
2	145862928	2_145862928	T	A	PTK2	145860696	145863101	2.406	33	EN21-30w	Kruskal–Wallis, P = 3.641e−05
2	145863333	2_145863333	T	A	PTK2	145863323	145864939	1.617	25	EN21-30w	Kruskal–Wallis, P = 4.457e−05
2	145909323	2_145909323	A	G	ENSGALG00000051168	145908886	145909601	0.716	27	EN21-30w	Kruskal–Wallis, P = 4.456e−05
2	145968164	2_145968164	T	A	ENSGALG00000047858	145968097	145970247	2.151	21	EN21-30w	ANOVA, P = 3.327e−06
2	145969309	2_145969309	T	C	ENSGALG00000047858	145968097	145970247	2.151	21	EN21-30w	ANOVA, P = 2.084e−05
2	145976406	2_145976406	T	C	ENSGALG00000047858, ENSGALG00000054076	145976356	145977485	1.13	17	EN21-30w	ANOVA, P = 2.283e−05
2	145976575	2_145976575	T	C	ENSGALG00000047858, ENSGALG00000054076	145976356	145977485	1.13	17	EN21-30w	ANOVA, P = 1.462e−06
2	146006166	2_146006166	C	T	DENND3	146005597	146007167	1.571	25	EN21-30w	ANOVA, P = 1.309e−05
2	146006298	2_146006298	G	T	DENND3	146005597	146007167	1.571	25	EN21-30w	Kruskal–Wallis, P = 1.293e−06
2	146006390	2_146006390	G	A	DENND3	146005597	146007167	1.571	25	EN21-30w	ANOVA, P = 1.673e−05
2	146007167	2_146007167	C	T	DENND3	146005597	146007167	1.571	25	EN21-30w	ANOVA, P = 1.819e−05
2	146007264	2_146007264	G	A	DENND3	146007254	146007316	0.063	3	EN21-30w	ANOVA, P = 5.662e−06
2	146007316	2_146007316	A	G	DENND3	146007254	146007316	0.063	3	EN21-30w	ANOVA, P = 1.844e−06
2	146135221	2_146135221	A	G	SLC45A4, GPR20	146135029	146135499	0.471	9	EN21-30w	Kruskal–Wallis, P = 7.150e−06
2	146844184	2_146844184	G	A	ENSGALG00000049991, TSNARE1	146843811	146845519	1.709	37	EN21-30w	Kruskal–Wallis, P = 2.957e−05
2	146844802	2_146844802	T	C	ENSGALG00000049991, TSNARE1	146843811	146845519	1.709	37	EN21-30w	ANOVA, P = 1.527e−06
2	146845202	2_146845202	A	G	ENSGALG00000049991, TSNARE1	146843811	146845519	1.709	37	EN21-30w	Kruskal–Wallis, P = 1.441e−05
2	146845404	2_146845404	T	G	ENSGALG00000049991, TSNARE1	146843811	146845519	1.709	37	EN21-30w	ANOVA, P = 2.768e−06
2	146851451	2_146851451	G	A	ENSGALG00000049991, TSNARE1	146851316	146857206	5.891	30	EN21-30w	ANOVA, P = 2.672e−06
2	146851821	2_146851821	A	G	ENSGALG00000049991, TSNARE1	146851316	146857206	5.891	30	EN21-30w	ANOVA, P = 3.003e−06
2	146854256	2_146854256	A	G	ENSGALG00000049991, TSNARE1	146851316	146857206	5.891	30	EN21-30w	ANOVA, P = 5.359e−06
2	146854775	2_146854775	G	A	ENSGALG00000049991, TSNARE1	146851316	146857206	5.891	30	EN21-30w	ANOVA, P = 4.713e−07
2	147178106	2_147178106	A	G	TSNARE1	147177934	147178145	0.212	16	EN21-30w	Kruskal–Wallis, P = 2.259e−05
2	147180470	2_147180470	T	A	TSNARE1	147180173	147180470	0.298	8	EN21-30w	Kruskal–Wallis, P = 1.557e−05
3	109651436	3_109651436	C	T	CLIC5	109650875	109653089	2.215	25	EN31-38w	Kruskal–Wallis, P = 8.734e−06
5	18429319	5_18429319	C	G	SHANK2, ENSGALG00000050964	18429301	18429516	0.216	3	EN31-38w	ANOVA, P = 6.313e−06
23	343123	23_343123	A	C	CEP85	343102	343123	0.022	2	EN31-38w	ANOVA, P = 1.180e−06
23	345769	23_345769	T	C	CNKSR1	345732	345769	0.038	2	EN31-38w	ANOVA, P = 1.205e−06
23	384265	23_384265	C	T	LAPTM5	384042	384891	0.85	10	EN31-38w	ANOVA, P = 1.990e−06
23	384278	23_384278	A	G	LAPTM5	384042	384891	0.85	10	EN31-38w	ANOVA, P = 8.305e−07
23	386413	23_386413	T	C	LAPTM5	385202	387319	2.118	19	EN31-38w	ANOVA, P = 1.808e−06
23	393836	23_393836	A	G	LAPTM5	393464	394467	1.004	10	EN31-38w	ANOVA, P = 2.075e−06
23	394124	23_394124	A	G	LAPTM5	393464	394467	1.004	10	EN31-38w	ANOVA, P = 1.480e−07
1	90554918	1_90554918	T	C	EPHA3	90554883	90555472	0.59	4	EN31-46w	ANOVA, P = 3.022e−05
3	57558353	3_57558353	A	G	AKAP7, EPB41L2	57557187	57558399	1.213	14	EN31-46w	ANOVA, P = 4.423e−06
3	58225540	3_58225540	T	C	ENSGALG00000053107	58223247	58225540	2.294	19	EN31-46w	ANOVA, P = 4.719e−05
3	59435078	3_59435078	C	T	RSPO3, ENSGALG00000053169	59432027	59435436	3.41	30	EN31-46w	ANOVA, P = 1.604e−05
3	109649574	3_109649574	G	A	CLIC5	109649041	109650443	1.403	26	EN31-46w	ANOVA, P = 3.957e−06
3	109650330	3_109650330	A	T	CLIC5	109649041	109650443	1.403	26	EN31-46w	ANOVA, P = 4.765e−06
3	109651436	3_109651436	C	T	CLIC5	109650875	109653089	2.215	25	EN31-46w	Kruskal–Wallis, P = 8.734e−06
5	7745903	5_7745903	G	A	FAR1	7745758	7746007	0.25	3	EN31-46w	ANOVA, P = 1.770e−06
11	7285360	11_7285360	T	C	CBLN1, N4BP1	7285285	7285830	0.546	11	EN31-46w	ANOVA, P = 1.314e−05
20	7076386	20_7076386	T	C	ENSGALG00000049730, CDH4	7076240	7076485	0.246	9	EN31-46w	ANOVA, P = 2.633e−04
1	69625522	1_69625522	T	C	ENSGALG00000052877, ENSGALG00000054393	69625354	69625663	0.31	6	EN39-46w	ANOVA, P = 2.895e−06
1	70566361	1_70566361	A	G	FBLN1, ATXN10	70566263	70567122	0.86	35	EN39-46w	ANOVA, P = 9.331e−07
1	70566514	1_70566514	T	C	FBLN1, ATXN10	70566263	70567122	0.86	35	EN39-46w	ANOVA, P = 1.185e−05
1	70566753	1_70566753	G	A	ATXN10	70566263	70567122	0.86	35	EN39-46w	ANOVA, P = 1.167e−05
1	70566760	1_70566760	T	C	ATXN10	70566263	70567122	0.86	35	EN39-46w	ANOVA, P = 1.167e−05
1	70566782	1_70566782	A	G	ATXN10	70566263	70567122	0.86	35	EN39-46w	ANOVA, P = 7.055e−06
1	70566897	1_70566897	C	G	ATXN10	70566263	70567122	0.86	35	EN39-46w	ANOVA, P = 4.382e−05
1	70566944	1_70566944	A	G	ATXN10	70566263	70567122	0.86	35	EN39-46w	ANOVA, P = 7.338e−05
1	70567046	1_70567046	G	C	ATXN10	70566263	70567122	0.86	35	EN39-46w	ANOVA, P = 1.127e−05
1	70619599	1_70619599	C	T	ATXN10	70618772	70621083	2.312	42	EN39-46w	ANOVA, P = 6.583e−05
1	77704522	1_77704522	T	C	LPAR5, ENSGALG00000048620	77703786	77705065	1.28	14	EN39-46w	ANOVA, P = 6.763e−05
3	57558353	3_57558353	A	G	AKAP7, EPB41L2	57557187	57558399	1.213	14	EN39-46w	ANOVA, P = 3.408e−05
3	58225540	3_58225540	T	C	ENSGALG00000053107	58223247	58225540	2.294	19	EN39-46w	ANOVA, P = 4.719e−05
5	29076746	5_29076746	C	T	ARG2	29076272	29077090	0.819	15	EN39-46w	ANOVA, P = 9.431e−06
2	64709816	2_64709816	C	G	RREB1	64709565	64709816	0.252	6	ENT	ANOVA, P = 8.430e−05
2	65062439	2_65062439	T	C	F13A1	65060257	65062498	2.242	34	ENT	ANOVA, P = 5.326e−05
2	66923079	2_66923079	T	G	FOXF2, ENSGALG00000048834	66921272	66923079	1.808	13	ENT	ANOVA, P = 1.329e−05
2	67186252	2_67186252	A	G	GMDS	67186131	67187304	1.174	22	ENT	ANOVA, P = 1.697e−06
2	67315785	2_67315785	C	A	GMDS	67314743	67316264	1.522	26	ENT	ANOVA, P = 2.476e−06
2	67315791	2_67315791	C	T	GMDS	67314743	67316264	1.522	26	ENT	ANOVA, P = 1.629e−06
1	23886402	1_23886402	A	G	KCND2	23882814	23887935	5.122	36	ACS31-38w	ANOVA, P = 9.181e−10
1	23886409	1_23886409	T	G	KCND2	23882814	23887935	5.122	36	ACS31-38w	ANOVA, P = 9.181e−10
1	23886424	1_23886424	A	G	KCND2	23882814	23887935	5.122	36	ACS31-38w	ANOVA, P = 6.917e−10
1	23886435	1_23886435	C	T	KCND2	23882814	23887935	5.122	36	ACS31-38w	ANOVA, P = 9.181e−10
1	24038395	1_24038395	C	T	ENSGALG00000047004, ANKRD26	24037652	24038978	1.327	15	ACS31-38w	Kruskal–Wallis, P = 7.412e−04
1	107640847	1_107640847	C	G	ENSGALG00000053596, ENSGALG00000049981	107640837	107640847	0.011	2	ACS31-38w	Kruskal–Wallis, P = 4.424e−04
1	111190230	1_111190230	T	G	ENSGALG00000047387, SIK1	111190219	111190230	0.012	3	ACS31-38w	Kruskal–Wallis, P = 8.886e−04
1	136633479	1_136633479	A	G	NCK2	136633340	136633757	0.418	21	ACS31-38w	Kruskal–Wallis, P = 5.105e−05
4	59661252	4_59661252	G	C	ENSGALG00000053133	59660970	59661252	0.283	9	ACS31-38w	Kruskal–Wallis, P = 5.545e−05
4	59674036	4_59674036	A	G	ENSGALG00000053133, ENSGALG00000050183	59671881	59676725	4.845	72	ACS31-38w	Kruskal–Wallis, P = 4.151e−05
4	60230059	4_60230059	A	G	ENSGALG00000046550	60229902	60230569	0.668	11	ACS31-38w	Kruskal–Wallis, P = 2.680e−02
7	8706427	7_8706427	A	G	ENSGALG00000047944, ENSGALG00000051288	8704731	8708835	4.105	26	ACS31-38w	Kruskal–Wallis, P = 8.494e−03
12	6136887	12_6136887	G	A	HDAC11, FBLN2	6136655	6137257	0.603	13	ACS31-38w	Kruskal–Wallis, P = 2.217e−04
14	800100	14_800100	C	A	SHISA9	792445	801608	9.164	38	ACS31-38w	Kruskal–Wallis, P = 7.447e−04
18	9506555	18_9506555	A	G	RNF213	9506329	9506736	0.408	9	ACS31-38w	Kruskal–Wallis, P = 5.978e−03
18	9985440	18_9985440	T	C	SPAG9	9985437	9985440	0.004	2	ACS31-38w	Kruskal–Wallis, P = 6.127e−03
18	10115747	18_10115747	T	A	LUC7L3, ANKRD40L	10115126	10116411	1.286	24	ACS31-38w	Kruskal–Wallis, P = 3.812e−03
19	8344950	19_8344950	T	C	MRM1	8344874	8344950	0.077	2	ACS31-38w	ANOVA, P = 1.518e−08
1	28584701	1_28584701	A	G	THAP5, AVPR2	28584674	28584948	0.275	8	ACS31-46w	Kruskal–Wallis, P = 3.507e−04
1	41139509	1_41139509	T	C	TMTC2, ENSGALG00000050280	41137690	41140512	2.823	34	ACS31-46w	Kruskal–Wallis, P = 3.099e−04
1	43709589	1_43709589	A	G	ENSGALG00000051987, ENSGALG00000054230	43707228	43710159	2.932	36	ACS31-46w	Kruskal–Wallis, P = 2.660e−05
1	106321210	1_106321210	A	G	EVA1C	106320804	106321252	0.449	6	ACS31-46w	ANOVA, P = 1.115e−06
1	125091465	1_125091465	T	C	FRMPD4	125091015	125091487	0.473	9	ACS31-46w	Kruskal–Wallis, P = 9.929e−04
1	136421517	1_136421517	G	A	TGFBRAP1	136421416	136422032	0.617	10	ACS31-46w	Kruskal–Wallis, P = 1.029e−03
1	136429663	1_136429663	C	T	C1H2ORF49	136429254	136429663	0.41	9	ACS31-46w	Kruskal–Wallis, P = 6.100e−04
1	136633479	1_136633479	A	G	NCK2	136633340	136633757	0.418	21	ACS31-46w	Kruskal–Wallis, P = 5.105e−05
1	136654782	1_136654782	T	C	NCK2	136654686	136654787	0.102	7	ACS31-46w	Kruskal–Wallis, P = 2.189e−04
2	84268949	2_84268949	A	T	TMEM245	84268344	84268989	0.646	17	ACS31-46w	Kruskal–Wallis, P = 9.929e−03
2	84268982	2_84268982	A	G	TMEM245	84268344	84268989	0.646	17	ACS31-46w	Kruskal–Wallis, P = 2.321e−02
2	84268989	2_84268989	T	C	TMEM245	84268344	84268989	0.646	17	ACS31-46w	Kruskal–Wallis, P = 2.321e−02
2	93719732	2_93719732	C	A	CD226, DOK6	93713577	93724901	11.325	118	ACS31-46w	Kruskal–Wallis, P = 6.402e−05
4	59694973	4_59694973	G	A	ENSGALG00000050183	59694869	59694973	0.105	8	ACS31-46w	Kruskal–Wallis, P = 1.150e−05
12	10998493	12_10998493	T	A	ENSGALG00000046710	10998352	10999306	0.955	22	ACS31-46w	ANOVA, P = 9.575e−11
12	11725384	12_11725384	A	T	PLXNB3	11725375	11725384	0.01	2	ACS31-46w	Kruskal–Wallis, P = 4.386e−04
12	11761909	12_11761909	A	G	ENSGALG00000006544, SETD5	11761883	11761909	0.027	2	ACS31-46w	Kruskal–Wallis, P = 8.273e−05
12	12537938	12_12537938	T	A	ENSGALG00000051986, FHIT	12537790	12538079	0.29	9	ACS31-46w	Kruskal–Wallis, P = 8.673e−04
12	12540858	12_12540858	A	G	ENSGALG00000051986, FHIT	12540844	12540858	0.015	2	ACS31-46w	Kruskal–Wallis, P = 3.071e−04
12	12556029	12_12556029	T	C	ENSGALG00000051986, FHIT	12555936	12556978	1.043	10	ACS31-46w	ANOVA, P = 3.550e−12
12	12588119	12_12588119	T	C	FHIT	12586863	12588357	1.495	16	ACS31-46w	Kruskal–Wallis, P = 6.943e−03
12	12607593	12_12607593	C	T	FHIT	12607373	12607608	0.236	11	ACS31-46w	Kruskal–Wallis, P = 1.769e−02
12	12759464	12_12759464	C	T	FHIT	12759313	12759464	0.152	2	ACS31-46w	Kruskal–Wallis, P = 5.401e−03
12	12833697	12_12833697	T	C	FHIT	12831991	12834093	2.103	23	ACS31-46w	Kruskal–Wallis, P = 1.123e−02
1	43709589	1_43709589	A	G	ENSGALG00000051987, ENSGALG00000054230	43707228	43710159	2.932	36	ACS39-46w	Kruskal–Wallis, P = 2.660e−05
1	54573214	1_54573214	T	C	ENSGALG00000054571	54573068	54573483	0.416	16	ACS39-46w	Kruskal–Wallis, P = 4.946e−04
1	54614775	1_54614775	A	C	TXNRD1	54614526	54614839	0.314	7	ACS39-46w	Kruskal–Wallis, P = 4.646e−04
1	54644607	1_54644607	A	C	NFYB	54644272	54644719	0.448	14	ACS39-46w	Kruskal–Wallis, P = 5.245e−04
1	54644625	1_54644625	C	T	NFYB	54644272	54644719	0.448	14	ACS39-46w	Kruskal–Wallis, P = 5.245e−04
1	54644670	1_54644670	G	T	NFYB	54644272	54644719	0.448	14	ACS39-46w	Kruskal–Wallis, P = 4.553e−04
1	54644690	1_54644690	T	G	NFYB	54644272	54644719	0.448	14	ACS39-46w	Kruskal–Wallis, P = 4.692e−04
1	54644691	1_54644691	C	A	NFYB	54644272	54644719	0.448	14	ACS39-46w	Kruskal–Wallis, P = 4.692e−04
1	54644717	1_54644717	A	G	NFYB	54644272	54644719	0.448	14	ACS39-46w	Kruskal–Wallis, P = 5.310e−04
1	54644719	1_54644719	C	T	NFYB	54644272	54644719	0.448	14	ACS39-46w	Kruskal–Wallis, P = 5.310e−04
1	54706353	1_54706353	G	A	C1H12ORF73, HSP90B1	54706316	54706463	0.148	5	ACS39-46w	Kruskal–Wallis, P = 5.867e−04
1	54706463	1_54706463	G	C	C1H12ORF73, HSP90B1	54706316	54706463	0.148	5	ACS39-46w	ANOVA, P = 2.904e−07
1	54715969	1_54715969	C	T	HSP90B1	54715313	54715984	0.672	16	ACS39-46w	Kruskal–Wallis, P = 7.210e−04
1	54715984	1_54715984	G	A	HSP90B1	54715313	54715984	0.672	16	ACS39-46w	Kruskal–Wallis, P = 7.210e−04
1	54749304	1_54749304	C	T	NT5DC3	54748782	54749401	0.62	17	ACS39-46w	Kruskal–Wallis, P = 6.176e−04
1	54751068	1_54751068	T	A	NT5DC3	54749697	54751372	1.676	21	ACS39-46w	Kruskal–Wallis, P = 6.176e−04
1	54751193	1_54751193	A	G	NT5DC3	54749697	54751372	1.676	21	ACS39-46w	ANOVA, P = 2.501e−06
1	54751372	1_54751372	T	G	NT5DC3	54749697	54751372	1.676	21	ACS39-46w	Kruskal–Wallis, P = 2.051e−04
1	54751572	1_54751572	T	G	NT5DC3	54751442	54751778	0.337	10	ACS39-46w	Kruskal–Wallis, P = 1.400e−04
1	54751579	1_54751579	G	T	NT5DC3	54751442	54751778	0.337	10	ACS39-46w	ANOVA, P = 2.297e−06
1	54753635	1_54753635	T	G	NT5DC3	54753614	54753964	0.351	9	ACS39-46w	Kruskal–Wallis, P = 9.098e−04
1	54756339	1_54756339	T	C	NT5DC3	54756281	54756877	0.597	11	ACS39-46w	Kruskal–Wallis, P = 9.142e−05
1	54757365	1_54757365	A	G	NT5DC3	54756955	54757663	0.709	7	ACS39-46w	Kruskal–Wallis, P = 3.999e−04
1	54763926	1_54763926	C	A	NT5DC3	54762910	54764511	1.602	25	ACS39-46w	Kruskal–Wallis, P = 6.176e−04
1	54764011	1_54764011	A	G	NT5DC3	54762910	54764511	1.602	25	ACS39-46w	Kruskal–Wallis, P = 7.329e−04
1	54772541	1_54772541	T	C	STAB2	54772353	54772810	0.458	15	ACS39-46w	Kruskal–Wallis, P = 6.176e−04
1	54773517	1_54773517	T	C	STAB2	54772995	54773518	0.524	10	ACS39-46w	Kruskal–Wallis, P = 3.480e−04
1	54781528	1_54781528	A	C	STAB2	54781504	54781528	0.025	2	ACS39-46w	Kruskal–Wallis, P = 9.541e−04
1	54783853	1_54783853	A	T	STAB2	54783835	54783853	0.019	3	ACS39-46w	Kruskal–Wallis, P = 2.705e−04
1	54786614	1_54786614	T	G	STAB2	54786529	54787057	0.529	31	ACS39-46w	Kruskal–Wallis, P = 5.595e−04
1	54789206	1_54789206	G	A	STAB2	54788949	54789206	0.258	6	ACS39-46w	Kruskal–Wallis, P = 9.982e−04
1	54802410	1_54802410	C	T	STAB2	54802286	54802518	0.233	6	ACS39-46w	Kruskal–Wallis, P = 7.083e−04
1	54802507	1_54802507	G	T	STAB2	54802286	54802518	0.233	6	ACS39-46w	ANOVA, P = 2.596e−06
1	54808001	1_54808001	A	G	STAB2	54807982	54809205	1.224	19	ACS39-46w	Kruskal–Wallis, P = 5.575e−04
1	54809055	1_54809055	G	A	STAB2	54807982	54809205	1.224	19	ACS39-46w	ANOVA, P = 3.328e−07
1	54810104	1_54810104	G	T	STAB2	54810093	54810506	0.414	3	ACS39-46w	ANOVA, P = 1.472e−06
1	54810739	1_54810739	G	C	STAB2	54810523	54811670	1.148	15	ACS39-46w	Kruskal–Wallis, P = 1.712e−04
1	54817442	1_54817442	G	A	STAB2	54817323	54817484	0.162	7	ACS39-46w	ANOVA, P = 6.872e−06
1	54817636	1_54817636	G	A	STAB2	54817601	54817890	0.29	7	ACS39-46w	Kruskal–Wallis, P = 5.957e−04
1	54818681	1_54818681	G	A	STAB2	54818676	54820481	1.806	37	ACS39-46w	Kruskal–Wallis, P = 6.046e−04
1	54818705	1_54818705	C	G	STAB2	54818676	54820481	1.806	37	ACS39-46w	Kruskal–Wallis, P = 8.250e−04
1	54820252	1_54820252	G	A	STAB2	54818676	54820481	1.806	37	ACS39-46w	Kruskal–Wallis, P = 2.860e−04
1	54820899	1_54820899	G	A	STAB2	54820766	54822060	1.295	28	ACS39-46w	Kruskal–Wallis, P = 5.509e−04
1	54821523	1_54821523	A	G	STAB2	54820766	54822060	1.295	28	ACS39-46w	Kruskal–Wallis, P = 6.176e−04
1	54821708	1_54821708	A	G	STAB2	54820766	54822060	1.295	28	ACS39-46w	ANOVA, P = 8.874e−07
1	54821915	1_54821915	C	G	STAB2	54820766	54822060	1.295	28	ACS39-46w	ANOVA, P = 2.896e−08
1	54837656	1_54837656	T	C	STAB2	54837330	54837656	0.327	15	ACS39-46w	ANOVA, P = 5.185e−06
1	54840427	1_54840427	T	C	STAB2	54840134	54840565	0.432	18	ACS39-46w	ANOVA, P = 9.575e−07
1	54840441	1_54840441	A	G	STAB2	54840134	54840565	0.432	18	ACS39-46w	Kruskal–Wallis, P = 6.176e−04
1	54843367	1_54843367	T	A	STAB2	54842782	54843734	0.953	31	ACS39-46w	Kruskal–Wallis, P = 9.098e−04
1	54855159	1_54855159	C	T	STAB2, ENSGALG00000051926	54855032	54855159	0.128	3	ACS39-46w	Kruskal–Wallis, P = 8.515e−04
1	54860900	1_54860900	G	A	STAB2, ENSGALG00000051926	54860710	54862340	1.631	21	ACS39-46w	ANOVA, P = 3.857e−06
1	54864103	1_54864103	T	G	STAB2, ENSGALG00000051926	54863980	54864290	0.311	8	ACS39-46w	Kruskal–Wallis, P = 1.053e−03
1	54865022	1_54865022	G	A	STAB2, ENSGALG00000051926	54864901	54865061	0.161	6	ACS39-46w	Kruskal–Wallis, P = 6.629e−04
1	54867439	1_54867439	T	C	STAB2, ENSGALG00000051926	54865984	54870761	4.778	59	ACS39-46w	Kruskal–Wallis, P = 6.176e−04
1	54876418	1_54876418	G	A	STAB2, ENSGALG00000051926	54875885	54878561	2.677	34	ACS39-46w	Kruskal–Wallis, P = 3.330e−04
1	54876436	1_54876436	C	T	STAB2, ENSGALG00000051926	54875885	54878561	2.677	34	ACS39-46w	ANOVA, P = 7.918e−07
1	54876625	1_54876625	G	A	STAB2, ENSGALG00000051926	54875885	54878561	2.677	34	ACS39-46w	ANOVA, P = 2.549e−07
1	54878690	1_54878690	T	C	STAB2, ENSGALG00000051926	54878564	54878777	0.214	5	ACS39-46w	Kruskal–Wallis, P = 6.176e−04
1	54881046	1_54881046	T	G	STAB2, ENSGALG00000051926	54880891	54881310	0.42	8	ACS39-46w	Kruskal–Wallis, P = 3.953e−04
1	54901081	1_54901081	A	G	STAB2, ENSGALG00000051926	54900544	54901081	0.538	12	ACS39-46w	Kruskal–Wallis, P = 5.500e−04
1	54905022	1_54905022	T	C	STAB2, ENSGALG00000051926	54903167	54905097	1.931	24	ACS39-46w	Kruskal–Wallis, P = 6.979e−04
1	54905440	1_54905440	A	G	STAB2, ENSGALG00000051926	54905343	54906150	0.808	13	ACS39-46w	Kruskal–Wallis, P = 1.228e−03
1	54921288	1_54921288	T	C	STAB2, ENSGALG00000051926	54920943	54921670	0.728	13	ACS39-46w	Kruskal–Wallis, P = 1.098e−03
1	54924471	1_54924471	T	G	STAB2, ENSGALG00000051926	54923216	54925739	2.524	35	ACS39-46w	Kruskal–Wallis, P = 2.338e−04
1	54927045	1_54927045	T	C	STAB2, ENSGALG00000051926	54926303	54928138	1.836	21	ACS39-46w	Kruskal–Wallis, P = 1.956e−04
1	54929373	1_54929373	G	A	ENSGALG00000051926	54928162	54929804	1.643	24	ACS39-46w	Kruskal–Wallis, P = 1.357e−04
1	54929534	1_54929534	A	G	ENSGALG00000051926	54928162	54929804	1.643	24	ACS39-46w	ANOVA, P = 8.145e−06
1	54931438	1_54931438	A	G	ENSGALG00000051926	54930517	54934177	3.661	27	ACS39-46w	Kruskal–Wallis, P = 2.338e−04
1	54932506	1_54932506	C	T	ENSGALG00000051926, ENSGALG00000048732	54930517	54934177	3.661	27	ACS39-46w	Kruskal–Wallis, P = 8.878e−05
1	54932515	1_54932515	C	A	ENSGALG00000051926, ENSGALG00000048732	54930517	54934177	3.661	27	ACS39-46w	Kruskal–Wallis, P = 8.878e−05
1	54933246	1_54933246	G	T	ENSGALG00000051926, ENSGALG00000048732	54930517	54934177	3.661	27	ACS39-46w	Kruskal–Wallis, P = 2.756e−04
1	54933295	1_54933295	A	G	ENSGALG00000051926, ENSGALG00000048732	54930517	54934177	3.661	27	ACS39-46w	ANOVA, P = 4.250e−06
1	54933845	1_54933845	A	G	ENSGALG00000051926, ENSGALG00000048732	54930517	54934177	3.661	27	ACS39-46w	Kruskal–Wallis, P = 2.338e−04
1	54945440	1_54945440	C	T	ENSGALG00000051926, ENSGALG00000048732	54944354	54945635	1.282	11	ACS39-46w	Kruskal–Wallis, P = 8.288e−04
1	54981308	1_54981308	G	A	ENSGALG00000048732, ENSGALG00000053154	54980056	54981431	1.376	10	ACS39-46w	Kruskal–Wallis, P = 6.979e−04
1	54983197	1_54983197	A	G	ENSGALG00000053154	54982387	54984337	1.951	46	ACS39-46w	Kruskal–Wallis, P = 6.979e−04
1	54985514	1_54985514	A	G	ENSGALG00000053154	54984632	54985819	1.188	10	ACS39-46w	Kruskal–Wallis, P = 4.816e−04
1	54987451	1_54987451	G	A	ENSGALG00000053154	54986487	54992250	5.764	55	ACS39-46w	Kruskal–Wallis, P = 8.084e−04
1	54998423	1_54998423	G	C	ENSGALG00000053154	54998048	54998488	0.441	13	ACS39-46w	Kruskal–Wallis, P = 9.840e−04
1	54998558	1_54998558	C	T	ENSGALG00000053154	54998499	54998756	0.258	12	ACS39-46w	Kruskal–Wallis, P = 5.102e−04
1	55000008	1_55000008	A	G	ENSGALG00000053154	54999289	55003023	3.735	48	ACS39-46w	Kruskal–Wallis, P = 7.877e−04
1	55000416	1_55000416	C	T	ENSGALG00000053154	54999289	55003023	3.735	48	ACS39-46w	Kruskal–Wallis, P = 8.382e−04
1	55002575	1_55002575	G	A	ENSGALG00000053154	54999289	55003023	3.735	48	ACS39-46w	Kruskal–Wallis, P = 1.025e−03
1	55006904	1_55006904	C	T	ENSGALG00000053154	55006257	55007094	0.838	6	ACS39-46w	Kruskal–Wallis, P = 5.305e−04
1	55007868	1_55007868	C	T	ENSGALG00000053154	55007116	55009240	2.125	30	ACS39-46w	ANOVA, P = 2.325e−06
1	55012854	1_55012854	T	C	ENSGALG00000053154	55012461	55013617	1.157	15	ACS39-46w	Kruskal–Wallis, P = 2.175e−04
1	55013102	1_55013102	G	A	ENSGALG00000053154	55012461	55013617	1.157	15	ACS39-46w	Kruskal–Wallis, P = 4.688e−04
1	55020853	1_55020853	A	G	ENSGALG00000053154	55020548	55021475	0.928	14	ACS39-46w	Kruskal–Wallis, P = 5.078e−04
1	55021163	1_55021163	G	A	ENSGALG00000053154	55020548	55021475	0.928	14	ACS39-46w	Kruskal–Wallis, P = 1.025e−03
1	55021475	1_55021475	A	G	ENSGALG00000053154	55020548	55021475	0.928	14	ACS39-46w	Kruskal–Wallis, P = 6.979e−04
1	55027267	1_55027267	T	C	ENSGALG00000053154	55026042	55027404	1.363	45	ACS39-46w	ANOVA, P = 5.690e−07
1	55041879	1_55041879	C	A	ENSGALG00000053154	55037008	55043875	6.868	79	ACS39-46w	Kruskal–Wallis, P = 5.621e−04
1	55047880	1_55047880	A	G	ENSGALG00000053154, ASCL1	55044872	55049392	4.521	27	ACS39-46w	Kruskal–Wallis, P = 8.024e−05
1	55049392	1_55049392	C	T	ENSGALG00000053154, ASCL1	55044872	55049392	4.521	27	ACS39-46w	Kruskal–Wallis, P = 3.504e−04
1	55059743	1_55059743	C	T	ENSGALG00000053154, ASCL1	55057516	55061286	3.771	29	ACS39-46w	Kruskal–Wallis, P = 6.228e−04
1	55059744	1_55059744	A	G	ENSGALG00000053154, ASCL1	55057516	55061286	3.771	29	ACS39-46w	Kruskal–Wallis, P = 6.228e−04
1	55142883	1_55142883	T	C	THL	55138774	55143276	4.503	32	ACS39-46w	Kruskal–Wallis, P = 3.525e−04
1	55142934	1_55142934	T	C	THL	55138774	55143276	4.503	32	ACS39-46w	Kruskal–Wallis, P = 7.554e−04
1	55142937	1_55142937	G	A	THL	55138774	55143276	4.503	32	ACS39-46w	Kruskal–Wallis, P = 7.554e−04
1	55144190	1_55144190	C	T	THL	55143509	55144932	1.424	20	ACS39-46w	Kruskal–Wallis, P = 3.318e−04
1	55144370	1_55144370	G	T	THL	55143509	55144932	1.424	20	ACS39-46w	Kruskal–Wallis, P = 6.046e−04
1	55145357	1_55145357	T	C	THL	55145052	55147679	2.628	23	ACS39-46w	Kruskal–Wallis, P = 6.020e−04
1	55148743	1_55148743	C	G	THL	55148610	55148916	0.307	4	ACS39-46w	Kruskal–Wallis, P = 1.053e−03
1	55154882	1_55154882	A	G	THL, ENSGALG00000055033	55149841	55160758	10.918	56	ACS39-46w	Kruskal–Wallis, P = 1.037e−03
1	55195289	1_55195289	G	C	ENSGALG00000055033	55192016	55197181	5.166	54	ACS39-46w	Kruskal–Wallis, P = 6.979e−04
1	55314100	1_55314100	C	A	IGF1	55304397	55323655	19.259	53	ACS39-46w	Kruskal–Wallis, P = 4.415e−04
1	55326025	1_55326025	A	G	IGF1	55323655	55335952	12.298	81	ACS39-46w	Kruskal–Wallis, P = 4.257e−04
1	55326207	1_55326207	C	A	IGF1	55323655	55336110	12.456	82	ACS39-46w	Kruskal–Wallis, P = 5.621e−04
1	55326893	1_55326893	T	C	IGF1	55323655	55336451	12.797	83	ACS39-46w	ANOVA, P = 2.733e−07
1	55326915	1_55326915	T	C	IGF1	55323655	55336451	12.797	83	ACS39-46w	Kruskal–Wallis, P = 9.380e−04
1	55327288	1_55327288	G	A	IGF1	55323655	55336451	12.797	83	ACS39-46w	ANOVA, P = 8.992e−07
1	55327301	1_55327301	A	C	IGF1	55323655	55336451	12.797	83	ACS39-46w	ANOVA, P = 8.992e−07
1	55327345	1_55327345	T	G	IGF1	55323655	55336451	12.797	83	ACS39-46w	Kruskal–Wallis, P = 9.899e−04
1	55327538	1_55327538	A	G	IGF1	55323655	55336451	12.797	83	ACS39-46w	Kruskal–Wallis, P = 3.100e−04
1	55327599	1_55327599	T	C	IGF1	55323655	55336451	12.797	83	ACS39-46w	Kruskal–Wallis, P = 4.182e−04
1	55327664	1_55327664	G	A	IGF1	55323655	55337610	13.956	85	ACS39-46w	Kruskal–Wallis, P = 5.672e−04
1	55327792	1_55327792	C	T	IGF1	55323655	55337610	13.956	85	ACS39-46w	Kruskal–Wallis, P = 5.621e−04
1	55328109	1_55328109	T	A	IGF1	55323655	55337935	14.281	87	ACS39-46w	Kruskal–Wallis, P = 8.324e−04
1	55328323	1_55328323	T	A	IGF1	55323655	55337935	14.281	87	ACS39-46w	Kruskal–Wallis, P = 5.621e−04
1	55328587	1_55328587	A	T	IGF1	55323655	55338586	14.932	90	ACS39-46w	Kruskal–Wallis, P = 5.621e−04
1	55328700	1_55328700	T	A	IGF1	55323655	55338586	14.932	90	ACS39-46w	Kruskal–Wallis, P = 5.955e−04
1	55328801	1_55328801	G	A	IGF1	55323655	55338586	14.932	90	ACS39-46w	Kruskal–Wallis, P = 1.009e−03
1	55340183	1_55340183	A	T	IGF1, PARPBP	55330187	55348214	18.028	88	ACS39-46w	Kruskal–Wallis, P = 4.120e−04
1	55346888	1_55346888	C	T	IGF1, PARPBP	55337493	55348214	10.722	74	ACS39-46w	Kruskal–Wallis, P = 7.949e−04
1	55346894	1_55346894	A	G	IGF1, PARPBP	55337493	55348214	10.722	74	ACS39-46w	Kruskal–Wallis, P = 7.949e−04
1	55347666	1_55347666	G	A	IGF1, PARPBP	55337993	55348214	10.222	70	ACS39-46w	Kruskal–Wallis, P = 7.949e−04
1	55348314	1_55348314	G	C	IGF1, PARPBP	55348214	55349789	1.576	16	ACS39-46w	Kruskal–Wallis, P = 5.621e−04
1	55350070	1_55350070	T	G	IGF1, PARPBP	55348263	55351399	3.137	35	ACS39-46w	Kruskal–Wallis, P = 4.234e−04
1	55353491	1_55353491	G	C	IGF1, PARPBP	55351549	55360458	8.91	148	ACS39-46w	Kruskal–Wallis, P = 3.776e−04
1	55353558	1_55353558	T	C	IGF1, PARPBP	55351549	55360458	8.91	148	ACS39-46w	Kruskal–Wallis, P = 6.443e−04
1	55354583	1_55354583	G	A	IGF1, PARPBP	55351549	55360458	8.91	148	ACS39-46w	ANOVA, P = 4.949e−06
1	55355211	1_55355211	G	A	IGF1, PARPBP	55351549	55360458	8.91	148	ACS39-46w	Kruskal–Wallis, P = 5.621e−04
1	55355221	1_55355221	C	A	IGF1, PARPBP	55351549	55360458	8.91	148	ACS39-46w	Kruskal–Wallis, P = 5.621e−04
1	55355640	1_55355640	C	A	IGF1, PARPBP	55351549	55360458	8.91	148	ACS39-46w	Kruskal–Wallis, P = 6.851e−04
1	55355990	1_55355990	A	G	IGF1, PARPBP	55351549	55360458	8.91	148	ACS39-46w	Kruskal–Wallis, P = 5.621e−04
1	55356527	1_55356527	C	T	IGF1, PARPBP	55351549	55360458	8.91	148	ACS39-46w	Kruskal–Wallis, P = 5.621e−04
1	55357341	1_55357341	T	C	IGF1, PARPBP	55351549	55360458	8.91	148	ACS39-46w	ANOVA, P = 1.570e−06
1	55357620	1_55357620	A	G	IGF1, PARPBP	55351549	55360458	8.91	148	ACS39-46w	Kruskal–Wallis, P = 8.324e−04
1	55359481	1_55359481	A	G	IGF1, PARPBP	55351549	55360458	8.91	148	ACS39-46w	Kruskal–Wallis, P = 4.059e−04
1	55361121	1_55361121	T	C	IGF1, PARPBP	55360708	55361520	0.813	23	ACS39-46w	Kruskal–Wallis, P = 5.621e−04
1	55362455	1_55362455	A	C	IGF1, PARPBP	55361831	55362820	0.99	21	ACS39-46w	Kruskal–Wallis, P = 6.585e−04
1	55363876	1_55363876	T	C	IGF1, PARPBP	55362954	55365694	2.741	39	ACS39-46w	Kruskal–Wallis, P = 8.674e−04
1	55363953	1_55363953	T	A	IGF1, PARPBP	55362954	55365694	2.741	39	ACS39-46w	Kruskal–Wallis, P = 3.328e−04
1	55363984	1_55363984	G	A	IGF1, PARPBP	55362954	55365694	2.741	39	ACS39-46w	Kruskal–Wallis, P = 6.543e−04
1	55363987	1_55363987	C	G	IGF1, PARPBP	55362954	55365694	2.741	39	ACS39-46w	Kruskal–Wallis, P = 6.543e−04
1	55366596	1_55366596	G	A	IGF1, PARPBP	55362820	55366620	3.801	52	ACS39-46w	Kruskal–Wallis, P = 8.141e−04
1	55374760	1_55374760	C	T	PARPBP	55369865	55379290	9.426	57	ACS39-46w	ANOVA, P = 8.684e−06
1	55375276	1_55375276	G	A	PARPBP	55369865	55379290	9.426	57	ACS39-46w	Kruskal–Wallis, P = 9.069e−04
1	55375721	1_55375721	T	C	PARPBP	55369865	55379290	9.426	57	ACS39-46w	Kruskal–Wallis, P = 8.141e−04
1	55375731	1_55375731	T	G	PARPBP	55369865	55379290	9.426	57	ACS39-46w	Kruskal–Wallis, P = 5.727e−04
1	55459367	1_55459367	T	C	WASHC3	55456793	55459447	2.655	32	ACS39-46w	Kruskal–Wallis, P = 3.140e−04
1	55464172	1_55464172	G	A	WASHC3	55462870	55465060	2.191	31	ACS39-46w	Kruskal–Wallis, P = 5.967e−04
1	55464205	1_55464205	T	C	WASHC3	55462870	55465060	2.191	31	ACS39-46w	Kruskal–Wallis, P = 5.102e−04
1	55465407	1_55465407	G	A	WASHC3	55465334	55465675	0.342	13	ACS39-46w	Kruskal–Wallis, P = 4.076e−04
1	55466771	1_55466771	C	T	WASHC3, DRAM1	55466498	55467708	1.211	23	ACS39-46w	Kruskal–Wallis, P = 4.530e−04
1	55466897	1_55466897	A	G	WASHC3, DRAM1	55466498	55467708	1.211	23	ACS39-46w	Kruskal–Wallis, P = 2.072e−04
1	55467223	1_55467223	C	T	WASHC3, DRAM1	55466498	55467708	1.211	23	ACS39-46w	Kruskal–Wallis, P = 3.582e−04
1	55470072	1_55470072	A	C	WASHC3, DRAM1	55467761	55471666	3.906	57	ACS39-46w	Kruskal–Wallis, P = 7.244e−04
1	55470418	1_55470418	G	C	WASHC3, DRAM1	55467761	55471666	3.906	57	ACS39-46w	Kruskal–Wallis, P = 3.776e−04
1	55479046	1_55479046	G	A	WASHC3, DRAM1	55478376	55479046	0.671	12	ACS39-46w	Kruskal–Wallis, P = 7.734e−04
1	55479753	1_55479753	G	A	WASHC3, DRAM1	55479445	55479763	0.319	8	ACS39-46w	Kruskal–Wallis, P = 6.531e−04
1	55485063	1_55485063	A	G	WASHC3, DRAM1	55485006	55485221	0.216	4	ACS39-46w	Kruskal–Wallis, P = 4.530e−04
1	55671529	1_55671529	C	A	ENSGALG00000051909	55671433	55671529	0.097	3	ACS39-46w	Kruskal–Wallis, P = 3.181e−04
1	55676319	1_55676319	A	T	ENSGALG00000051909	55675516	55678424	2.909	25	ACS39-46w	ANOVA, P = 7.074e−06
1	55676326	1_55676326	G	A	ENSGALG00000051909	55675516	55678424	2.909	25	ACS39-46w	ANOVA, P = 6.961e−06
1	55679724	1_55679724	T	C	ENSGALG00000051909	55678619	55679959	1.341	29	ACS39-46w	Kruskal–Wallis, P = 4.877e−04
1	55682173	1_55682173	A	G	ENSGALG00000051909, SPIC	55681903	55682173	0.271	3	ACS39-46w	Kruskal–Wallis, P = 6.621e−04
1	55684900	1_55684900	C	T	ENSGALG00000051909, SPIC	55683496	55686617	3.122	20	ACS39-46w	Kruskal–Wallis, P = 5.950e−04
1	55686133	1_55686133	C	T	ENSGALG00000051909, SPIC	55683496	55686617	3.122	20	ACS39-46w	Kruskal–Wallis, P = 6.447e−04
1	55687350	1_55687350	T	C	ENSGALG00000051909, SPIC	55686909	55687350	0.442	6	ACS39-46w	Kruskal–Wallis, P = 7.807e−04
1	55692763	1_55692763	A	G	ENSGALG00000051909, SPIC	55691046	55692841	1.796	17	ACS39-46w	Kruskal–Wallis, P = 3.304e−04
1	55710792	1_55710792	C	T	SPIC	55709640	55712253	2.614	36	ACS39-46w	Kruskal–Wallis, P = 1.083e−03
1	55719949	1_55719949	G	T	SPIC	55719673	55722472	2.8	40	ACS39-46w	Kruskal–Wallis, P = 3.627e−04
1	56079196	1_56079196	T	C	HIPK2	56079184	56079196	0.013	2	ACS39-46w	Kruskal–Wallis, P = 5.661e−03
1	106292526	1_106292526	T	C	URB1, EVA1C	106292483	106292929	0.447	7	ACS39-46w	Kruskal–Wallis, P = 4.649e−03
1	106311215	1_106311215	C	T	EVA1C	106310010	106311699	1.69	25	ACS39-46w	Kruskal–Wallis, P = 3.301e−02
1	106311224	1_106311224	G	C	EVA1C	106310010	106311699	1.69	25	ACS39-46w	Kruskal–Wallis, P = 3.301e−02
1	136171557	1_136171557	T	C	ENSGALG00000042484	136170011	136176732	6.722	66	ACS39-46w	Kruskal–Wallis, P = 2.192e−05
1	136504807	1_136504807	T	C	FHL2, ENSGALG00000053982	136504757	136504945	0.189	9	ACS39-46w	Kruskal–Wallis, P = 3.127e−06
1	162851394	1_162851394	T	C	ENSGALG00000044238, ENSGALG00000050951	162846216	162861292	15.077	135	ACS39-46w	Kruskal–Wallis, P = 8.011e−03
2	69665462	2_69665462	A	T	ENSGALG00000048046	69656279	69670306	14.028	118	ACS39-46w	Kruskal–Wallis, P = 3.903e−07
2	69665466	2_69665466	T	A	ENSGALG00000048046	69656279	69670306	14.028	118	ACS39-46w	Kruskal–Wallis, P = 3.903e−07
2	69731716	2_69731716	T	C	ENSGALG00000048046, ENSGALG00000050466	69722205	69741460	19.256	114	ACS39-46w	Kruskal–Wallis, P = 5.626e−04
2	69744253	2_69744253	C	G	ENSGALG00000048046, ENSGALG00000051453	69741283	69744253	2.971	17	ACS39-46w	Kruskal–Wallis, P = 1.336e−03
2	72722303	2_72722303	A	T	ENSGALG00000054747, CDH12	72721231	72722920	1.69	13	ACS39-46w	Kruskal–Wallis, P = 1.848e−04
2	72840271	2_72840271	T	C	ENSGALG00000054747, CDH12	72840270	72841201	0.932	6	ACS39-46w	Kruskal–Wallis, P = 1.683e−04
2	72844974	2_72844974	A	C	ENSGALG00000054747, CDH12	72843652	72845900	2.249	28	ACS39-46w	Kruskal–Wallis, P = 1.167e−04
2	73517523	2_73517523	T	C	ENSGALG00000025655, ENSGALG00000053024	73517388	73527240	9.853	90	ACS39-46w	Kruskal–Wallis, P = 2.039e−02
2	74468126	2_74468126	T	G	CDH18, ENSGALG00000047149	74468071	74468197	0.127	6	ACS39-46w	Kruskal–Wallis, P = 1.233e−04
2	74521130	2_74521130	G	A	CDH18, ENSGALG00000047149	74520002	74526955	6.954	72	ACS39-46w	Kruskal–Wallis, P = 3.404e−05
2	74734776	2_74734776	C	T	CDH18, ENSGALG00000047149	74734754	74734776	0.023	2	ACS39-46w	Kruskal–Wallis, P = 2.023e−04
2	74736633	2_74736633	T	C	CDH18, ENSGALG00000047149	74734813	74737587	2.775	25	ACS39-46w	Kruskal–Wallis, P = 4.451e−05
2	74739547	2_74739547	C	T	CDH18, ENSGALG00000047149	74738057	74740294	2.238	25	ACS39-46w	Kruskal–Wallis, P = 9.508e−05
2	78320662	2_78320662	C	G	MARCH6, CMBLL	78320518	78321030	0.513	7	ACS39-46w	Kruskal–Wallis, P = 4.908e−03
2	93719732	2_93719732	C	A	CD226, DOK6	93713577	93724901	11.325	118	ACS39-46w	Kruskal–Wallis, P = 6.402e−05
11	5572221	11_5572221	T	G	ENSGALG00000049612, ENSGALG00000050966	5570948	5573221	2.274	28	ACS39-46w	ANOVA, P = 5.380e−06
1	1821317	1_1821317	T	C	ENSGALG00000050230	1820813	1821960	1.148	18	ACST	Kruskal–Wallis, P = 1.070e−04
1	1824346	1_1824346	A	G	ENSGALG00000050230	1824314	1824346	0.033	2	ACST	Kruskal–Wallis, P = 1.549e−02
1	1826789	1_1826789	T	C	ENSGALG00000047026	1826625	1831018	4.394	39	ACST	Kruskal–Wallis, P = 6.644e−04
1	1826811	1_1826811	G	T	ENSGALG00000047026	1826625	1831018	4.394	39	ACST	Kruskal–Wallis, P = 3.368e−04
1	1826832	1_1826832	T	C	ENSGALG00000047026	1826625	1831018	4.394	39	ACST	Kruskal–Wallis, P = 3.368e−04
1	1831056	1_1831056	A	G	ENSGALG00000047026	1831034	1831056	0.023	3	ACST	Kruskal–Wallis, P = 4.094e−04
1	106334365	1_106334365	A	G	EVA1C, C1H21ORF59	106334342	106334460	0.119	5	ACST	Kruskal–Wallis, P = 5.565e−03
2	76099265	2_76099265	T	C	ENSGALG00000050928, ANKH	76099232	76099265	0.034	3	ACST	Kruskal–Wallis, P = 1.745e−03
2	84268949	2_84268949	A	T	TMEM245	84268344	84268989	0.646	17	ACST	Kruskal–Wallis, P = 9.929e−03
2	84268982	2_84268982	A	G	TMEM245	84268344	84268989	0.646	17	ACST	Kruskal–Wallis, P = 2.321e−02
2	84268989	2_84268989	T	C	TMEM245	84268344	84268989	0.646	17	ACST	Kruskal–Wallis, P = 2.321e−02
3	17143315	3_17143315	G	A	PARP1	17143275	17143513	0.239	7	ACST	Kruskal–Wallis, P = 2.200e−03
3	17143327	3_17143327	A	T	PARP1	17143275	17143513	0.239	7	ACST	Kruskal–Wallis, P = 7.453e−04
4	59519239	4_59519239	C	G	ENSGALG00000053133	59519120	59519731	0.612	8	ACST	Kruskal–Wallis, P = 6.671e−04
4	59519245	4_59519245	G	T	ENSGALG00000053133	59519120	59519731	0.612	8	ACST	Kruskal–Wallis, P = 6.671e−04
4	59647611	4_59647611	C	T	ENSGALG00000053133	59646930	59647875	0.946	36	ACST	Kruskal–Wallis, P = 2.750e−05
4	59660987	4_59660987	G	A	ENSGALG00000053133	59660970	59661252	0.283	9	ACST	Kruskal–Wallis, P = 3.619e−05
4	59661252	4_59661252	G	C	ENSGALG00000053133	59660970	59661252	0.283	9	ACST	Kruskal–Wallis, P = 5.545e−05
4	59661677	4_59661677	C	T	ENSGALG00000053133	59661613	59661677	0.065	3	ACST	ANOVA, P = 2.822e−07
4	59669382	4_59669382	T	C	ENSGALG00000053133, ENSGALG00000050183	59667779	59669608	1.83	26	ACST	Kruskal–Wallis, P = 9.125e−05
4	59694973	4_59694973	G	A	ENSGALG00000050183	59694869	59694973	0.105	8	ACST	Kruskal–Wallis, P = 1.150e−05
4	59728919	4_59728919	A	G	RAP1GDS1	59728879	59728919	0.041	2	ACST	Kruskal–Wallis, P = 5.635e−06
4	89408438	4_89408438	G	A	GFRA4, ENSGALG00000052273	89408437	89408438	0.002	2	ACST	Kruskal–Wallis, P = 3.184e−04
5	55798913	5_55798913	G	C	ENSGALG00000054167	55798835	55798940	0.106	6	ACST	Kruskal–Wallis, P = 1.028e−04
5	56253430	5_56253430	C	T	ENSGALG00000052305, KTN1	56253404	56253430	0.027	2	ACST	Kruskal–Wallis, P = 7.292e−05
6	29386442	6_29386442	C	T	ATRNL1	29386182	29387157	0.976	15	ACST	Kruskal–Wallis, P = 1.147e−01
1	1831056	1_1831056	A	G	ENSGALG00000047026	1831034	1831056	0.023	3	MCS21-30w	Kruskal–Wallis, P = 4.094e−04
2	75562623	2_75562623	C	T	ENSGALG00000036466	75562568	75562743	0.176	5	MCS21-30w	Kruskal–Wallis, P = 8.170e−04
2	75773946	2_75773946	A	G	2025-03-11	75773853	75773946	0.094	2	MCS21-30w	Kruskal–Wallis, P = 4.642e−04
2	76461994	2_76461994	T	C	TRIO	76461548	76462106	0.559	10	MCS21-30w	Kruskal–Wallis, P = 4.422e−03
2	87870197	2_87870197	T	C	GALNT12	87870071	87870288	0.218	9	MCS21-30w	Kruskal–Wallis, P = 1.037e−03
2	88826787	2_88826787	C	A	ENSGALG00000013268	88822753	88828564	5.812	60	MCS21-30w	Kruskal–Wallis, P = 2.523e−03
2	89492720	2_89492720	T	C	ENSGALG00000053898, ENSGALG00000052462	89489888	89494500	4.613	67	MCS21-30w	Kruskal–Wallis, P = 3.842e−03
2	115479222	2_115479222	A	G	ARFGEF1, CPA6	115479123	115479557	0.435	15	MCS21-30w	Kruskal–Wallis, P = 2.162e−03
4	89408438	4_89408438	G	A	GFRA4, ENSGALG00000052273	89408437	89408438	0.002	2	MCS21-30w	Kruskal–Wallis, P = 3.184e−04
5	55662774	5_55662774	T	C	SLC35F4	55662513	55662956	0.444	7	MCS21-30w	Kruskal–Wallis, P = 1.237e−04
5	55798913	5_55798913	G	C	ENSGALG00000054167	55798835	55798940	0.106	6	MCS21-30w	Kruskal–Wallis, P = 1.028e−04
5	56322991	5_56322991	A	G	KTN1	56322990	56323059	0.07	8	MCS21-30w	Kruskal–Wallis, P = 2.813e−04
5	56322995	5_56322995	A	G	KTN1	56322990	56323059	0.07	8	MCS21-30w	Kruskal–Wallis, P = 2.436e−04
5	56322997	5_56322997	T	G	KTN1	56322990	56323059	0.07	8	MCS21-30w	Kruskal–Wallis, P = 2.436e−04
5	56323002	5_56323002	C	G	KTN1	56322990	56323059	0.07	8	MCS21-30w	Kruskal–Wallis, P = 2.436e−04
5	56323008	5_56323008	A	C	KTN1	56322990	56323059	0.07	8	MCS21-30w	Kruskal–Wallis, P = 2.237e−04
5	56373569	5_56373569	T	C	ATG14	56373342	56373596	0.255	6	MCS21-30w	Kruskal–Wallis, P = 1.699e−04
5	56373594	5_56373594	C	T	ATG14	56373342	56373596	0.255	6	MCS21-30w	Kruskal–Wallis, P = 2.347e−04
19	8163553	19_8163553	A	G	APPBP2, ENSGALG00000005350	8163295	8164461	1.167	17	MCS21-30w	Kruskal–Wallis, P = 4.916e−03
19	8346837	19_8346837	T	G	MRM1, ENSGALG00000041948	8346592	8346958	0.367	10	MCS21-30w	Kruskal–Wallis, P = 1.072e−04
19	8788237	19_8788237	G	A	DDX52, HNF1B	8787837	8788237	0.401	2	MCS21-30w	Kruskal–Wallis, P = 4.811e−04
28	2941945	28_2941945	A	G	U6, R3HDM4	2941944	2941945	0.002	2	MCS21-30w	Kruskal–Wallis, P = 1.255e−03
33	5373516	33_5373516	A	G	KRT75L1, ENSGALG00000047132	5372125	5373558	1.434	18	MCS21-30w	Kruskal–Wallis, P = 2.060e−02
1	108021769	1_108021769	C	T	CHAF1B, CLDN14	108021736	108021769	0.034	3	MCS31-38w	Kruskal–Wallis, P = 1.138e−03
1	111190230	1_111190230	T	G	ENSGALG00000047387, SIK1	111190219	111190230	0.012	3	MCS31-38w	Kruskal–Wallis, P = 8.886e−04
1	136429663	1_136429663	C	T	C1H2ORF49	136429254	136429663	0.41	9	MCS31-38w	Kruskal–Wallis, P = 6.100e−04
1	190452540	1_190452540	C	T	CCDC90B	190452487	190452540	0.054	3	MCS31-38w	Kruskal–Wallis, P = 7.463e−05
5	5223137	5_5223137	T	C	ENSGALG00000047287, DNAJC24	5220300	5225288	4.989	49	MCS31-38w	Kruskal–Wallis, P = 7.105e−03
5	54896561	5_54896561	G	A	RTN1	54896560	54896561	0.002	2	MCS31-38w	Kruskal–Wallis, P = 5.796e−06
10	16453646	10_16453646	G	C	ENSGALG00000053840	16453338	16453646	0.309	8	MCS31-38w	Kruskal–Wallis, P = 4.456e−03
18	9455024	18_9455024	C	T	RPTOR	9454302	9455073	0.772	10	MCS31-38w	Kruskal–Wallis, P = 6.484e−04
18	9599103	18_9599103	T	C	ENSGALG00000049856	9599000	9599168	0.169	3	MCS31-38w	Kruskal–Wallis, P = 3.187e−03
1	34172475	1_34172475	C	A	MSRB3	34172453	34172475	0.023	2	MCS31-46w	Kruskal–Wallis, P = 3.046e−06
1	106321210	1_106321210	A	G	EVA1C	106320804	106321252	0.449	6	MCS31-46w	ANOVA, P = 1.115e−06
1	136421439	1_136421439	T	A	TGFBRAP1	136421416	136422032	0.617	10	MCS31-46w	Kruskal–Wallis, P = 4.496e−04
1	136421517	1_136421517	G	A	TGFBRAP1	136421416	136422032	0.617	10	MCS31-46w	Kruskal–Wallis, P = 1.029e−03
1	136426495	1_136426495	G	A	C1H2ORF49	136426032	136426593	0.562	28	MCS31-46w	Kruskal–Wallis, P = 7.887e−04
1	136429663	1_136429663	C	T	C1H2ORF49	136429254	136429663	0.41	9	MCS31-46w	Kruskal–Wallis, P = 6.100e−04
1	136612397	1_136612397	T	A	NCK2	136612320	136612397	0.078	3	MCS31-46w	Kruskal–Wallis, P = 7.593e−04
5	5223137	5_5223137	T	C	ENSGALG00000047287, DNAJC24	5220300	5225288	4.989	49	MCS31-46w	Kruskal–Wallis, P = 7.105e−03
15	10509321	15_10509321	A	G	PRODH, ENSGALG00000051125	10508993	10509512	0.52	11	MCS31-46w	Kruskal–Wallis, P = 1.346e−04
18	9449964	18_9449964	C	T	RPTOR	9449708	9450167	0.46	7	MCS31-46w	Kruskal–Wallis, P = 1.253e−04
18	9450112	18_9450112	G	T	RPTOR	9449708	9450167	0.46	7	MCS31-46w	Kruskal–Wallis, P = 5.093e−05
18	9451921	18_9451921	A	G	RPTOR	9451813	9452056	0.244	7	MCS31-46w	Kruskal–Wallis, P = 5.093e−05
18	9451956	18_9451956	G	A	RPTOR	9451813	9452056	0.244	7	MCS31-46w	Kruskal–Wallis, P = 5.093e−05
18	9451991	18_9451991	A	G	RPTOR	9451813	9452056	0.244	7	MCS31-46w	Kruskal–Wallis, P = 5.093e−05
18	9455024	18_9455024	C	T	RPTOR	9454302	9455073	0.772	10	MCS31-46w	Kruskal–Wallis, P = 6.484e−04
18	9599103	18_9599103	T	C	ENSGALG00000049856	9599000	9599168	0.169	3	MCS31-46w	Kruskal–Wallis, P = 3.187e−03
1	106310907	1_106310907	T	G	EVA1C	106310010	106311699	1.69	25	MCS39-46w	Kruskal–Wallis, P = 5.247e−03
1	136171557	1_136171557	T	C	ENSGALG00000042484	136170011	136176732	6.722	66	MCS39-46w	Kruskal–Wallis, P = 2.192e−05
1	136172018	1_136172018	G	A	ENSGALG00000042484	136170011	136176732	6.722	66	MCS39-46w	Kruskal–Wallis, P = 4.301e−05
1	136174940	1_136174940	G	C	ENSGALG00000042484	136170011	136176732	6.722	66	MCS39-46w	Kruskal–Wallis, P = 2.382e−05
1	136175223	1_136175223	A	T	ENSGALG00000042484	136170011	136176732	6.722	66	MCS39-46w	Kruskal–Wallis, P = 4.056e−05
1	136180954	1_136180954	C	T	ENSGALG00000042484	136174940	136181452	6.513	56	MCS39-46w	Kruskal–Wallis, P = 5.984e−05
1	136430367	1_136430367	G	A	C1H2ORF49	136429848	136430409	0.562	17	MCS39-46w	Kruskal–Wallis, P = 4.220e−04
2	78320662	2_78320662	C	G	MARCH6, CMBLL	78320518	78321030	0.513	7	MCS39-46w	Kruskal–Wallis, P = 4.908e−03
6	29070678	6_29070678	C	T	ENSGALG00000053759	29070659	29070678	0.02	2	MCS39-46w	ANOVA, P = 1.031e−03
6	29601786	6_29601786	T	C	GFRA1	29601598	29602494	0.897	11	MCS39-46w	ANOVA, P = 1.171e−03
6	30078642	6_30078642	T	C	KCNK18, SLC18A2	30078624	30078642	0.019	3	MCS39-46w	ANOVA, P = 4.623e−03
6	32882952	6_32882952	G	A	CHST15, ENSGALG00000029469	32882667	32883249	0.583	11	MCS39-46w	ANOVA, P = 1.972e−04
6	32883489	6_32883489	T	C	CHST15, ENSGALG00000029469	32883415	32883489	0.075	5	MCS39-46w	ANOVA, P = 7.461e−03
6	32903825	6_32903825	T	G	CHST15, ENSGALG00000029469	32903824	32904000	0.177	5	MCS39-46w	ANOVA, P = 7.768e−03
6	32908445	6_32908445	C	A	CHST15, ENSGALG00000029469	32908436	32908502	0.067	7	MCS39-46w	ANOVA, P = 3.712e−03
6	32908446	6_32908446	A	T	CHST15, ENSGALG00000029469	32908436	32908502	0.067	7	MCS39-46w	ANOVA, P = 3.712e−03
6	32908494	6_32908494	A	T	CHST15, ENSGALG00000029469	32908436	32908502	0.067	7	MCS39-46w	ANOVA, P = 2.810e−03
6	32909645	6_32909645	G	C	CHST15, ENSGALG00000029469	32908849	32909979	1.131	16	MCS39-46w	ANOVA, P = 3.109e−03
6	32909828	6_32909828	G	A	CHST15, ENSGALG00000029469	32908849	32909979	1.131	16	MCS39-46w	ANOVA, P = 8.539e−03
6	32962847	6_32962847	T	C	ENSGALG00000029469	32962330	32963101	0.772	9	MCS39-46w	ANOVA, P = 5.833e−03
6	34233789	6_34233789	T	C	ENSGALG00000051175	34233761	34233892	0.132	7	MCS39-46w	ANOVA, P = 1.630e−03
11	5556640	11_5556640	A	G	ENSGALG00000049612, ENSGALG00000050966	5556619	5557896	1.278	9	MCS39-46w	ANOVA, P = 1.463e−06
11	5556698	11_5556698	T	C	ENSGALG00000049612, ENSGALG00000050966	5556619	5557896	1.278	9	MCS39-46w	ANOVA, P = 3.982e−06
11	5562743	11_5562743	C	A	ENSGALG00000049612, ENSGALG00000050966	5561625	5562764	1.14	13	MCS39-46w	ANOVA, P = 2.960e−06
11	5562764	11_5562764	G	C	ENSGALG00000049612, ENSGALG00000050966	5561625	5562764	1.14	13	MCS39-46w	ANOVA, P = 2.960e−06
11	5563409	11_5563409	G	C	ENSGALG00000049612, ENSGALG00000050966	5563094	5563493	0.4	12	MCS39-46w	ANOVA, P = 7.149e−06
11	5565167	11_5565167	T	C	ENSGALG00000049612, ENSGALG00000050966	5565049	5565994	0.946	11	MCS39-46w	ANOVA, P = 4.228e−06
11	5571418	11_5571418	T	C	ENSGALG00000049612, ENSGALG00000050966	5570948	5573221	2.274	28	MCS39-46w	ANOVA, P = 1.914e−06
11	5571579	11_5571579	A	G	ENSGALG00000049612, ENSGALG00000050966	5570948	5573221	2.274	28	MCS39-46w	ANOVA, P = 1.072e−06
11	5571622	11_5571622	G	T	ENSGALG00000049612, ENSGALG00000050966	5570948	5573221	2.274	28	MCS39-46w	ANOVA, P = 3.379e−06
11	5571694	11_5571694	T	G	ENSGALG00000049612, ENSGALG00000050966	5570948	5573221	2.274	28	MCS39-46w	ANOVA, P = 4.165e−06
11	5571739	11_5571739	A	G	ENSGALG00000049612, ENSGALG00000050966	5570948	5573221	2.274	28	MCS39-46w	ANOVA, P = 3.154e−06
11	5571758	11_5571758	G	A	ENSGALG00000049612, ENSGALG00000050966	5570948	5573221	2.274	28	MCS39-46w	ANOVA, P = 1.861e−06
11	5571774	11_5571774	A	T	ENSGALG00000049612, ENSGALG00000050966	5570948	5573221	2.274	28	MCS39-46w	ANOVA, P = 2.383e−06
11	5572221	11_5572221	T	G	ENSGALG00000049612, ENSGALG00000050966	5570948	5573221	2.274	28	MCS39-46w	ANOVA, P = 5.380e−06
11	5573980	11_5573980	C	T	ENSGALG00000049612, ENSGALG00000050966	5573825	5574471	0.647	13	MCS39-46w	ANOVA, P = 3.156e−06
11	5574763	11_5574763	A	G	ENSGALG00000049612, ENSGALG00000050966	5574629	5577833	3.205	24	MCS39-46w	ANOVA, P = 1.842e−06
11	5575131	11_5575131	T	C	ENSGALG00000049612, ENSGALG00000050966	5574629	5577833	3.205	24	MCS39-46w	ANOVA, P = 1.861e−06
11	5576920	11_5576920	C	T	ENSGALG00000049612, ENSGALG00000050966	5574629	5577833	3.205	24	MCS39-46w	ANOVA, P = 4.878e−07
11	5577833	11_5577833	T	C	ENSGALG00000049612, ENSGALG00000050966	5574629	5577833	3.205	24	MCS39-46w	ANOVA, P = 1.576e−06
11	5578355	11_5578355	T	C	ENSGALG00000049612, ENSGALG00000050966	5578305	5578355	0.051	2	MCS39-46w	ANOVA, P = 6.117e−06
11	5579164	11_5579164	C	G	ENSGALG00000049612, ENSGALG00000050966	5578465	5579461	0.997	17	MCS39-46w	ANOVA, P = 2.847e−06
11	5580786	11_5580786	T	C	ENSGALG00000049612, ENSGALG00000050966	5580687	5581327	0.641	14	MCS39-46w	ANOVA, P = 8.796e−07
11	5580806	11_5580806	T	C	ENSGALG00000049612, ENSGALG00000050966	5580687	5581327	0.641	14	MCS39-46w	ANOVA, P = 1.062e−06
11	5581310	11_5581310	G	A	ENSGALG00000049612, ENSGALG00000050966	5580687	5581327	0.641	14	MCS39-46w	ANOVA, P = 2.652e−06
11	5581321	11_5581321	G	A	ENSGALG00000049612, ENSGALG00000050966	5580687	5581327	0.641	14	MCS39-46w	ANOVA, P = 2.224e−06
11	5581327	11_5581327	G	A	ENSGALG00000049612, ENSGALG00000050966	5580687	5581327	0.641	14	MCS39-46w	ANOVA, P = 2.224e−06
11	5583156	11_5583156	A	G	ENSGALG00000049612, ENSGALG00000050966	5583007	5583169	0.163	5	MCS39-46w	Kruskal–Wallis, P = 2.819e−06
11	5583458	11_5583458	A	C	ENSGALG00000049612, ENSGALG00000050966	5583172	5583468	0.297	7	MCS39-46w	ANOVA, P = 2.902e−07
15	9083477	15_9083477	A	T	SLC5A1, ENSGALG00000030684	9083467	9083493	0.027	3	MCS39-46w	Kruskal–Wallis, P = 1.054e−05
18	10276480	18_10276480	A	G	CACNA1G	10276450	10276653	0.204	6	MCS39-46w	Kruskal–Wallis, P = 2.949e−04
1	1817299	1_1817299	A	G	ENSGALG00000050230	1816900	1817576	0.677	18	MCST	Kruskal–Wallis, P = 1.946e−04
1	1818277	1_1818277	G	A	ENSGALG00000050230	1817764	1819375	1.612	18	MCST	Kruskal–Wallis, P = 1.225e−04
1	1819658	1_1819658	A	G	ENSGALG00000050230	1819525	1820097	0.573	11	MCST	Kruskal–Wallis, P = 2.961e−05
1	1820089	1_1820089	G	A	ENSGALG00000050230	1819525	1820097	0.573	11	MCST	Kruskal–Wallis, P = 9.777e−05
1	1820097	1_1820097	A	G	ENSGALG00000050230	1819525	1820097	0.573	11	MCST	Kruskal–Wallis, P = 9.777e−05
1	1821317	1_1821317	T	C	ENSGALG00000050230	1820813	1821960	1.148	18	MCST	Kruskal–Wallis, P = 1.070e−04
1	1821805	1_1821805	A	G	ENSGALG00000050230	1820813	1821960	1.148	18	MCST	Kruskal–Wallis, P = 9.777e−05
1	1822861	1_1822861	A	G	ENSGALG00000050230	1822131	1822978	0.848	24	MCST	Kruskal–Wallis, P = 1.578e−04
1	1825967	1_1825967	C	T	ENSGALG00000047026	1825772	1825967	0.196	2	MCST	Kruskal–Wallis, P = 1.578e−04
1	1826789	1_1826789	T	C	ENSGALG00000047026	1826625	1831018	4.394	39	MCST	Kruskal–Wallis, P = 6.644e−04
1	1826811	1_1826811	G	T	ENSGALG00000047026	1826625	1831018	4.394	39	MCST	Kruskal–Wallis, P = 3.368e−04
1	1826832	1_1826832	T	C	ENSGALG00000047026	1826625	1831018	4.394	39	MCST	Kruskal–Wallis, P = 3.368e−04
1	1827002	1_1827002	A	G	ENSGALG00000047026	1826625	1831018	4.394	39	MCST	Kruskal–Wallis, P = 9.777e−05
1	1829198	1_1829198	G	A	ENSGALG00000047026	1826625	1831018	4.394	39	MCST	Kruskal–Wallis, P = 1.578e−04
1	1830464	1_1830464	T	G	ENSGALG00000047026	1826625	1831018	4.394	39	MCST	Kruskal–Wallis, P = 1.596e−04
1	1830498	1_1830498	A	G	ENSGALG00000047026	1826625	1831018	4.394	39	MCST	Kruskal–Wallis, P = 5.336e−05
1	1831056	1_1831056	A	G	ENSGALG00000047026	1831034	1831056	0.023	3	MCST	Kruskal–Wallis, P = 4.094e−04
1	87414927	1_87414927	A	G	ENSGALG00000048148	87414408	87416549	2.142	22	MCST	Kruskal–Wallis, P = 2.636e−05
4	59621332	4_59621332	C	T	ENSGALG00000053133	59620558	59621724	1.167	37	MCST	Kruskal–Wallis, P = 2.520e−05
4	59851938	4_59851938	C	A	TSPAN5	59851246	59852281	1.036	16	MCST	Kruskal–Wallis, P = 1.722e−04
4	60059519	4_60059519	T	C	MTTP, ENSGALG00000054998	60059459	60059519	0.061	2	MCST	Kruskal–Wallis, P = 2.717e−05
4	60072133	4_60072133	T	C	ENSGALG00000051538, gga-mir-1814	60071942	60072980	1.039	15	MCST	Kruskal–Wallis, P = 2.411e−05
4	89408438	4_89408438	G	A	GFRA4, ENSGALG00000052273	89408437	89408438	0.002	2	MCST	Kruskal–Wallis, P = 3.184e−04
5	55798913	5_55798913	G	C	ENSGALG00000054167	55798835	55798940	0.106	6	MCST	Kruskal–Wallis, P = 1.028e−04
5	56018394	5_56018394	A	G	OTX2, TMEM260	56018359	56018475	0.117	3	MCST	Kruskal–Wallis, P = 2.695e−06
5	56018806	5_56018806	A	C	OTX2, TMEM260	56018554	56018983	0.43	13	MCST	Kruskal–Wallis, P = 2.755e−06
5	56018815	5_56018815	G	A	OTX2, TMEM260	56018554	56018983	0.43	13	MCST	Kruskal–Wallis, P = 1.910e−06
5	56018872	5_56018872	A	G	OTX2, TMEM260	56018554	56018983	0.43	13	MCST	Kruskal–Wallis, P = 2.323e−06
5	56018894	5_56018894	C	T	OTX2, TMEM260	56018554	56018983	0.43	13	MCST	Kruskal–Wallis, P = 3.217e−06
5	56019721	5_56019721	C	A	OTX2, TMEM260	56019466	56020591	1.126	12	MCST	Kruskal–Wallis, P = 1.045e−06
5	56263021	5_56263021	T	C	ENSGALG00000052305, KTN1	56263005	56263021	0.017	2	MCST	Kruskal–Wallis, P = 2.052e−05
5	56322991	5_56322991	A	G	KTN1	56322990	56323059	0.07	8	MCST	Kruskal–Wallis, P = 2.813e−04
5	56322995	5_56322995	A	G	KTN1	56322990	56323059	0.07	8	MCST	Kruskal–Wallis, P = 2.436e−04
5	56322997	5_56322997	T	G	KTN1	56322990	56323059	0.07	8	MCST	Kruskal–Wallis, P = 2.436e−04
5	56323002	5_56323002	C	G	KTN1	56322990	56323059	0.07	8	MCST	Kruskal–Wallis, P = 2.436e−04
5	56323008	5_56323008	A	C	KTN1	56322990	56323059	0.07	8	MCST	Kruskal–Wallis, P = 2.237e−04
5	56373569	5_56373569	T	C	ATG14	56373342	56373596	0.255	6	MCST	Kruskal–Wallis, P = 1.699e−04
5	56373594	5_56373594	C	T	ATG14	56373342	56373596	0.255	6	MCST	Kruskal–Wallis, P = 2.347e−04
5	56373824	5_56373824	T	C	ATG14	56373651	56373898	0.248	8	MCST	Kruskal–Wallis, P = 2.663e−05
5	56373829	5_56373829	A	G	ATG14	56373651	56373898	0.248	8	MCST	Kruskal–Wallis, P = 2.663e−05
12	4906136	12_4906136	G	A	VGLL4	4905818	4906260	0.443	9	MCST	Kruskal–Wallis, P = 4.569e−03
28	2562299	28_2562299	C	T	MIER2	2561791	2562344	0.554	8	MCST	Kruskal–Wallis, P = 5.667e−04
28	2562344	28_2562344	A	G	MIER2	2561791	2562344	0.554	8	MCST	Kruskal–Wallis, P = 4.161e−04
28	2607902	28_2607902	A	G	CHAF1A	2606823	2608369	1.547	24	MCST	Kruskal–Wallis, P = 3.025e−05
28	2609037	28_2609037	G	A	CHAF1A	2608825	2609199	0.375	15	MCST	Kruskal–Wallis, P = 3.025e−05
28	2621386	28_2621386	G	A	UBXN6	2621204	2621984	0.781	12	MCST	Kruskal–Wallis, P = 2.357e−04
28	2621473	28_2621473	G	A	UBXN6	2621204	2621984	0.781	12	MCST	Kruskal–Wallis, P = 4.010e−04
28	2621712	28_2621712	A	G	UBXN6	2621204	2621984	0.781	12	MCST	Kruskal–Wallis, P = 4.313e−04
28	2621984	28_2621984	C	A	UBXN6	2621204	2621984	0.781	12	MCST	Kruskal–Wallis, P = 5.168e−04
28	2627271	28_2627271	G	A	UBXN6, HDGFRP2	2627240	2627275	0.036	6	MCST	Kruskal–Wallis, P = 8.459e−05
28	2627275	28_2627275	G	A	UBXN6, HDGFRP2	2627240	2627275	0.036	6	MCST	Kruskal–Wallis, P = 8.459e−05
28	2639999	28_2639999	A	G	PLIN4	2639885	2640102	0.218	10	MCST	ANOVA, P = 2.395e−09
28	2689177	28_2689177	A	C	SEMA6B, ANKRD24	2689142	2689223	0.082	4	MCST	Kruskal–Wallis, P = 8.504e−04
28	2888459	28_2888459	C	T	ENSGALG00000047265	2888447	2888510	0.064	5	MCST	Kruskal–Wallis, P = 1.494e−05
28	2941711	28_2941711	A	G	U6, R3HDM4	2941655	2941711	0.057	2	MCST	Kruskal–Wallis, P = 1.854e−05
28	2941945	28_2941945	A	G	U6, R3HDM4	2941944	2941945	0.002	2	MCST	Kruskal–Wallis, P = 1.255e−03
