# Supplementary material for: Genome-wide association study reveals candidate genes associated with egg-laying performance in Wuhua yellow chicken
Source: Poult Sci. 2025 Aug 26;104(11):105739. doi: 10.1016/j.psj.2025.105739 (PMC12414907; doi:10.1016/j.psj.2025.105739)
Supplement: Supplementary file 8 [file mmc8.xlsx]

## Sheet: Table S7
Table S7. The integrating genes of LDBlock analysis and published genes associated with egg production traits.
GeneID	Symbols
ENSGALG00000001108	MIER2
ENSGALG00000001126	CHAF1A
ENSGALG00000001146	UBXN6
ENSGALG00000001171	SEMA6B
ENSGALG00000001235	ANKRD24
ENSGALG00000001437	NTM
ENSGALG00000001998	R3HDM4
ENSGALG00000002501	VKORC1L1
ENSGALG00000003537	SGK2
ENSGALG00000003550	ARHGAP40
ENSGALG00000003907	N4BP1
ENSGALG00000004937	VGLL4
ENSGALG00000005092	HDAC11
ENSGALG00000005102	CDH4
ENSGALG00000005120	FBLN2
ENSGALG00000005314	APPBP2
ENSGALG00000005350	ENSGALG00000005350
ENSGALG00000005353	FAR1
ENSGALG00000005489	DDX52
ENSGALG00000005504	HNF1B
ENSGALG00000005567	MSI2
ENSGALG00000006526	PLXNB3
ENSGALG00000006544	ENSGALG00000006544
ENSGALG00000006571	SETD5
ENSGALG00000006728	SLC5A1
ENSGALG00000007172	FHIT
ENSGALG00000007386	LUC7L3
ENSGALG00000007623	CACNA1G
ENSGALG00000007728	PRODH
ENSGALG00000009041	ANKRD9L
ENSGALG00000009047	YPEL5
ENSGALG00000009052	LBH
ENSGALG00000009066	KCND2
ENSGALG00000009104	ANKRD26
ENSGALG00000009107	NRXN1
ENSGALG00000009152	ATRNL1
ENSGALG00000009173	GFRA1
ENSGALG00000009228	PARP1
ENSGALG00000009265	KCNK18
ENSGALG00000009289	SLC18A2
ENSGALG00000009291	EPHX1
ENSGALG00000009494	THAP5
ENSGALG00000009497	AVPR2
ENSGALG00000009519	ARG2
ENSGALG00000009704	CHST15
ENSGALG00000009992	ARHGAP5
ENSGALG00000010053	PTPRF
ENSGALG00000010975	TMTC2
ENSGALG00000012006	RTN1
ENSGALG00000012094	SLC35F4
ENSGALG00000012118	TMEM260
ENSGALG00000012130	DNAJC24
ENSGALG00000012137	KTN1
ENSGALG00000012148	ATG14
ENSGALG00000012222	RAP1GDS1
ENSGALG00000012227	TSPAN5
ENSGALG00000012755	IGF1
ENSGALG00000012756	PARPBP
ENSGALG00000012760	WASHC3
ENSGALG00000012761	DRAM1
ENSGALG00000012792	HIPK2
ENSGALG00000012799	RREB1
ENSGALG00000012802	F13A1
ENSGALG00000012941	CDH12
ENSGALG00000012964	ANKH
ENSGALG00000013125	CAPZA3
ENSGALG00000013134	PLEKHA5
ENSGALG00000013138	TMEM245
ENSGALG00000013197	GALNT12
ENSGALG00000013265	GYS2
ENSGALG00000013268	ENSGALG00000013268
ENSGALG00000013748	CD226
ENSGALG00000013753	DOK6
ENSGALG00000014031	ETFRF1
ENSGALG00000014106	PPFIBP1
ENSGALG00000014122	CYB5R3
ENSGALG00000014140	ARFGAP3
ENSGALG00000014159	PACSIN2
ENSGALG00000014164	BIK
ENSGALG00000014166	TSPO
ENSGALG00000014178	SCUBE1
ENSGALG00000014186	MPPED1
ENSGALG00000014188	ENSGALG00000014188
ENSGALG00000014189	SULT4A1
ENSGALG00000014194	SAMM50
ENSGALG00000014201	PARVB
ENSGALG00000014203	PARVG
ENSGALG00000014213	PRR5
ENSGALG00000014226	KIAA0930
ENSGALG00000014227	UPK3A
ENSGALG00000014233	FBLN1
ENSGALG00000014234	ATXN10
ENSGALG00000014455	LPAR5
ENSGALG00000014685	OR10AC1
ENSGALG00000014687	EPHA1
ENSGALG00000014695	CLCN1
ENSGALG00000015403	EPHA3
ENSGALG00000015887	URB1
ENSGALG00000016042	CHAF1B
ENSGALG00000016043	CLDN14
ENSGALG00000016707	CLIC5
ENSGALG00000016795	TGFBRAP1
ENSGALG00000016796	C1H2ORF49
ENSGALG00000016797	FHL2
ENSGALG00000016799	NCK2
ENSGALG00000018241	MIRLET7B
ENSGALG00000019300	THL
ENSGALG00000021972	PLIN4
ENSGALG00000023760	CHIA
ENSGALG00000023780	TREM-B2
ENSGALG00000025655	ENSGALG00000025655
ENSGALG00000026189	ANKRD40L
ENSGALG00000026661	MSRB3
ENSGALG00000027068	HDGFRP2
ENSGALG00000029022	NPAS3
ENSGALG00000029308	PNPLA3
ENSGALG00000029469	ENSGALG00000029469
ENSGALG00000029746	NT5DC3
ENSGALG00000029794	AKAP7
ENSGALG00000030684	ENSGALG00000030684
ENSGALG00000030933	C1H12ORF73
ENSGALG00000030943	KRAS
ENSGALG00000031380	DENND3
ENSGALG00000031495	TRIO
ENSGALG00000031741	PTK2
ENSGALG00000031920	FOXF2
ENSGALG00000032768	SOX5
ENSGALG00000032882	EVA1C
ENSGALG00000033170	GMDS
ENSGALG00000033497	FOXP4L
ENSGALG00000033541	FRMPD4
ENSGALG00000033789	HSP90B1
ENSGALG00000034001	SPAG9
ENSGALG00000034210	RPTOR
ENSGALG00000034610	ARFGEF1
ENSGALG00000034889	OTX2
ENSGALG00000034971	SLC45A4
ENSGALG00000035345	TXNRD1
ENSGALG00000035619	MTTP
ENSGALG00000035699	MARCHF6
ENSGALG00000035769	EPB41L2
ENSGALG00000035799	SHISA9
ENSGALG00000035916	SHANK2
ENSGALG00000035925	CMBLL
ENSGALG00000036097	CDH18
ENSGALG00000036255	WNT7B
ENSGALG00000036466	ENSGALG00000036466
ENSGALG00000036589	GFRA4
ENSGALG00000036598	KIAA1644
ENSGALG00000037014	TSNARE1
ENSGALG00000037072	CCDC90B
ENSGALG00000037082	ASCL1
ENSGALG00000037962	C1H21ORF59
ENSGALG00000038579	KRT75L1
ENSGALG00000038636	LAPTM5
ENSGALG00000038919	SLC32A1
ENSGALG00000039245	STAB2
ENSGALG00000039269	RNF213
ENSGALG00000039523	MRM1
ENSGALG00000041193	NFYB
ENSGALG00000041470	PPARA
ENSGALG00000041730	GPR20
ENSGALG00000041918	CPA6
ENSGALG00000041948	ENSGALG00000041948
ENSGALG00000041988	SIK1
ENSGALG00000042484	ENSGALG00000042484
ENSGALG00000042584	MARCH11
ENSGALG00000042607	RSPO3
ENSGALG00000042624	CEP85
ENSGALG00000042664	CBLN1
ENSGALG00000042766	TRAPPC9
ENSGALG00000044238	ENSGALG00000044238
ENSGALG00000044844	ENSGALG00000044844
ENSGALG00000046299	CNKSR1
ENSGALG00000046550	ENSGALG00000046550
ENSGALG00000046710	ENSGALG00000046710
ENSGALG00000047004	ENSGALG00000047004
ENSGALG00000047026	ENSGALG00000047026
ENSGALG00000047132	ENSGALG00000047132
ENSGALG00000047149	ENSGALG00000047149
ENSGALG00000047265	ENSGALG00000047265
ENSGALG00000047287	ENSGALG00000047287
ENSGALG00000047387	ENSGALG00000047387
ENSGALG00000047481	ENSGALG00000047481
ENSGALG00000047651	ENSGALG00000047651
ENSGALG00000047858	ENSGALG00000047858
ENSGALG00000047944	ENSGALG00000047944
ENSGALG00000048027	ENSGALG00000048027
ENSGALG00000048046	ENSGALG00000048046
ENSGALG00000048119	ENSGALG00000048119
ENSGALG00000048148	ENSGALG00000048148
ENSGALG00000048326	ENSGALG00000048326
ENSGALG00000048539	BHLHE41
ENSGALG00000048615	ENSGALG00000048615
ENSGALG00000048620	ENSGALG00000048620
ENSGALG00000048732	ENSGALG00000048732
ENSGALG00000048834	ENSGALG00000048834
ENSGALG00000049612	ENSGALG00000049612
ENSGALG00000049730	ENSGALG00000049730
ENSGALG00000049795	ENSGALG00000049795
ENSGALG00000049856	ENSGALG00000049856
ENSGALG00000049981	ENSGALG00000049981
ENSGALG00000049991	ENSGALG00000049991
ENSGALG00000050183	ENSGALG00000050183
ENSGALG00000050230	ENSGALG00000050230
ENSGALG00000050280	ENSGALG00000050280
ENSGALG00000050466	ENSGALG00000050466
ENSGALG00000050928	ENSGALG00000050928
ENSGALG00000050951	ENSGALG00000050951
ENSGALG00000050964	ENSGALG00000050964
ENSGALG00000050966	ENSGALG00000050966
ENSGALG00000051078	ENSGALG00000051078
ENSGALG00000051125	ENSGALG00000051125
ENSGALG00000051168	ENSGALG00000051168
ENSGALG00000051175	ENSGALG00000051175
ENSGALG00000051288	ENSGALG00000051288
ENSGALG00000051453	ENSGALG00000051453
ENSGALG00000051472	ENSGALG00000051472
ENSGALG00000051538	ENSGALG00000051538
ENSGALG00000051909	ENSGALG00000051909
ENSGALG00000051926	ENSGALG00000051926
ENSGALG00000051986	ENSGALG00000051986
ENSGALG00000051987	ENSGALG00000051987
ENSGALG00000052032	ENSGALG00000052032
ENSGALG00000052222	ENSGALG00000052222
ENSGALG00000052231	ENSGALG00000052231
ENSGALG00000052273	ENSGALG00000052273
ENSGALG00000052305	ENSGALG00000052305
ENSGALG00000052462	ENSGALG00000052462
ENSGALG00000052475	ENSGALG00000052475
ENSGALG00000052877	ENSGALG00000052877
ENSGALG00000052937	gga-mir-1814
ENSGALG00000053024	ENSGALG00000053024
ENSGALG00000053107	ENSGALG00000053107
ENSGALG00000053133	ENSGALG00000053133
ENSGALG00000053154	ENSGALG00000053154
ENSGALG00000053169	ENSGALG00000053169
ENSGALG00000053596	ENSGALG00000053596
ENSGALG00000053759	ENSGALG00000053759
ENSGALG00000053840	ENSGALG00000053840
ENSGALG00000053898	ENSGALG00000053898
ENSGALG00000053982	ENSGALG00000053982
ENSGALG00000054076	ENSGALG00000054076
ENSGALG00000054167	ENSGALG00000054167
ENSGALG00000054229	ENSGALG00000054229
ENSGALG00000054230	ENSGALG00000054230
ENSGALG00000054273	RASSF8
ENSGALG00000054393	ENSGALG00000054393
ENSGALG00000054491	U6
ENSGALG00000054571	ENSGALG00000054571
ENSGALG00000054747	ENSGALG00000054747
ENSGALG00000054799	SPIC
ENSGALG00000054998	ENSGALG00000054998
ENSGALG00000055033	ENSGALG00000055033
