# Supplementary material for: Genome-wide association study reveals candidate genes associated with egg-laying performance in Wuhua yellow chicken
Source: Poult Sci. 2025 Aug 26;104(11):105739. doi: 10.1016/j.psj.2025.105739 (PMC12414907; doi:10.1016/j.psj.2025.105739)
Supplement: Supplementary file 9 [file mmc9.xlsx]

## Sheet: Table S8
Table S8. Egg production traits associated genes enriched in fifty-one GO terms.
GO Ontology	Term	ID	Input/Background Gene Number	P-Value	Gene
Biological process	substrate adhesion-dependent cell spreading	GO:0034446	4/34	0.000719445	PARVB, EPHA1, ATRNL1, PARVG
Biological process	DNA replication-dependent nucleosome assembly	GO:0006335	2/5	0.00233976	CHAF1B, CHAF1A
Biological process	chromatin organization	GO:0006325	2/5	0.00233976	CHAF1B, CHAF1A
Biological process	ephrin receptor signaling pathway	GO:0048013	3/26	0.00365222	EPHA1, NCK2, EPHA3
Biological process	axon guidance	GO:0007411	5/98	0.00510732	EPHA1, TRIO, SEMA6B, EPHA3, CDH4
Biological process	endosome to lysosome transport	GO:0008333	3/30	0.00528491	DENND3, TGFBRAP1, ATG14
Biological process	negative regulation of endocytosis	GO:0045806	2/9	0.00595696	PACSIN2, EPHA3
Biological process	cell-cell adhesion via plasma-membrane adhesion molecules	GO:0098742	3/25	0.00651442	CDH18, CDH12, CDH4
Biological process	neuron differentiation	GO:0030182	4/66	0.00685367	TRAPPC9, WNT7B, HIPK2, ASCL1
Biological process	striated muscle cell differentiation	GO:0051146	2/11	0.00832967	SPAG9, KRAS
Biological process	heterophilic cell-cell adhesion via plasma membrane cell adhesion molecules	GO:0007157	2/12	0.0096497	CBLN1, CDH4
Biological process	neuroblast proliferation	GO:0007405	2/15	0.0141203	IGF1, ASCL1
Biological process	cell projection assembly	GO:0030031	2/15	0.0141203	PARVB, PARVG
Biological process	positive regulation of phosphatidylinositol 3-kinase signaling	GO:0014068	3/47	0.0166275	IGF1, PLXNB3, PRR5
Biological process	positive regulation of protein phosphorylation	GO:0001934	3/49	0.0184596	KRAS, PRR5, ATG14
Biological process	cellular response to starvation	GO:0009267	3/49	0.0184596	RPTOR, ATG14, PPARA
Biological process	DNA repair	GO:0006281	4/92	0.0200584	PARPBP, CHAF1B, PARP1, CHAF1A
Biological process	calcium-dependent cell-cell adhesion via plasma membrane cell adhesion molecules	GO:0016339	2/19	0.0212003	CDH18, CDH12
Biological process	adherens junction organization	GO:0034332	2/20	0.0231577	CDH18, CDH12
Biological process	lamellipodium assembly	GO:0030032	2/21	0.0251864	PARVB, NCK2
Biological process	cell morphogenesis	GO:0000902	3/56	0.0257214	UPK3A, CDH18, CDH12
Biological process	cell-cell junction assembly	GO:0007043	2/23	0.0294511	CDH18, CDH12
Biological process	nucleosome assembly	GO:0006334	2/24	0.0316836	CHAF1B, CHAF1A
Biological process	response to retinoic acid	GO:0071300	2/25	0.0339807	WNT7B, EPHA3
Biological process	positive regulation of Notch signaling pathway	GO:0045747	2/26	0.0363408	TSPAN5, ASCL1
Biological process	protein secretion	GO:0009306	2/26	0.0363408	CBLN1, ARFGAP3
Biological process	establishment or maintenance of cell polarity	GO:0007163	2/26	0.0363408	PARVB, PARVG
Biological process	cellular response to UV	GO:0034644	2/27	0.0387622	N4BP1, PARP1
Biological process	homophilic cell adhesion via plasma membrane adhesion molecules	GO:0007156	3/68	0.0412294	CDH18, CDH12, CDH4
Biological process	regulation of mitotic cell cycle	GO:0007346	2/8	0.0412433	SIK1, ASCL1
Biological process	negative regulation of neuron apoptotic process	GO:0043524	3/71	0.0456978	IGF1, HIPK2, KRAS
Biological process	cellular response to oxidative stress	GO:0034599	2/31	0.0490299	VKORC1L1, PARP1
Cellular component	catenin complex	GO:0016342	3/22	0.0023723	CDH18, CDH12, CDH4
Cellular component	receptor complex	GO:0043235	6/135	0.00421554	NT5DC3, GPR20, EPHA1, GFRA1, GFRA4, EPHA3
Cellular component	focal adhesion	GO:0005925	4/104	0.0293431	PARVB, PACSIN2, PARVG, PTK2
Cellular component	anchored component of membrane	GO:0031225	2/25	0.0339807	GFRA4, GFRA1
Cellular component	integral component of membrane	GO:0016021	31/2087	0.0432567	NRXN1, UPK3A, TSPO, CHST15, GALNT12, CDH4, MARCH11, TMEM260, CLDN14, BIK, CDH18, KIAA1644, CCDC90B, SLC45A4, ARHGAP40, VKORC1L1, TSNARE1, SLC35F4, URB1, ATRNL1, LAPTM5, SAMM50, TMTC2, SLC5A1, RTN1, PTPRF, DRAM1, TREM-B2, TMEM245, SLC18A2, CDH12
Cellular component	actin cytoskeleton	GO:0015629	4/122	0.0473643	PARVB, PARVG, CLIC5, EPHA3
Cellular component	extrinsic component of membrane	GO:0019898	2/31	0.0490299	PACSIN2, UBXN6
Molecular function	transmembrane-ephrin receptor activity	GO:0005005	2/11	0.00832967	EPHA1, EPHA3
Molecular function	cadherin binding	GO:0045296	3/45	0.0149027	CDH18, CDH12, CDH4
Molecular function	protein-containing complex binding	GO:0044877	4/89	0.0180674	RPTOR, PTPRF, KRAS, NCK2
Molecular function	kinesin binding	GO:0019894	2/18	0.019316	SPAG9, KTN1
Molecular function	frizzled binding	GO:0005109	2/23	0.0294511	RSPO3, WNT7B
Molecular function	ubiquitin conjugating enzyme binding	GO:0031624	2/24	0.0316836	PPARA, MARCH6
Molecular function	FAD binding	GO:0071949	2/26	0.0363408	CYB5R3, PRODH
Molecular function	protein tyrosine kinase activity	GO:0004713	2/26	0.0363408	PTK2, HIPK2
Molecular function	identical protein binding	GO:0042802	12/614	0.0380462	PTK2, PARP1, CBLN1, SCUBE1, MSI2, SULT4A1, FBLN1, CHAF1A, PACSIN2, SPAG9, FHL2, HNF1B
Molecular function	scaffold protein binding	GO:0097110	2/29	0.0437826	CACNA1G, NCK2
Molecular function	SMAD binding	GO:0046332	2/29	0.0437826	TGFBRAP1, HIPK2
Molecular function	signaling receptor activity	GO:0038023	3/71	0.0456978	GFRA4, GFRA1, TREM-B2
