# Supplementary material for: Genome-wide association study reveals candidate genes associated with egg-laying performance in Wuhua yellow chicken
Source: Poult Sci. 2025 Aug 26;104(11):105739. doi: 10.1016/j.psj.2025.105739 (PMC12414907; doi:10.1016/j.psj.2025.105739)
Supplement: Supplementary file 10 [file mmc10.xlsx]

## Sheet: Table S9
Table S9. Egg production traits associated genes enriched in forty-nine pathways.
KEGG Pathway	ID	Input/Background Gene Number	P-Value	Gene
mTOR signaling pathway	gga04150	5/124	0.0128725	RPTOR, WNT7B, PRR5, KRAS, IGF1
Cell adhesion molecules	gga04514	4/91	0.0193803	CDH4, PTPRF, CLDN14, NRXN1
Insulin signaling pathway	gga04910	4/108	0.0329189	RPTOR, PTPRF, KRAS, GYS2
Focal adhesion	gga04510	5/161	0.0338391	ARHGAP5, PARVB, IGF1, PARVG, PTK2
ErbB signaling pathway	gga04012	3/70	0.0441826	PTK2, KRAS, NCK2
Arginine and proline metabolism	gga00330	2/37	0.0660152	PRODH, ARG2
Amino sugar and nucleotide sugar metabolism	gga00520	2/38	0.0690129	CHIA, CYB5R3
Ubiquinone and other terpenoid-quinone biosynthesis	gga00130	1/8	0.0929824	VKORC1L1
VEGF signaling pathway	gga04370	2/49	0.104624	PTK2, KRAS
Autophagy - animal	gga04140	3/106	0.11349	RPTOR, KRAS, ATG14
Selenocompound metabolism	gga00450	1/12	0.131502	TXNRD1
FoxO signaling pathway	gga04068	3/115	0.134896	IGF1, KRAS, SGK2
Glycosaminoglycan biosynthesis - chondroitin sulfate / dermatan sulfate	gga00532	1/13	0.140875	CHST15
Arginine biosynthesis	gga00220	1/16	0.168396	ARG2
Endocytosis	gga04144	4/203	0.184883	CAPZA3, WASHC3, ARFGEF1, ARFGAP3
Progesterone-mediated oocyte maturation	gga04914	2/72	0.189823	IGF1, KRAS
Protein processing in endoplasmic reticulum	gga04141	3/142	0.205974	MARCH6, UBXN6, HSP90B1
Base excision repair	gga03410	1/24	0.23758	PARP1
Mucin type O-glycan biosynthesis	gga00512	1/26	0.253963	GALNT12
Autophagy - other	gga04136	1/26	0.253963	RPTOR
Starch and sucrose metabolism	gga00500	1/28	0.269997	GYS2
Folate biosynthesis	gga00790	1/28	0.269997	THL
Tyrosine metabolism	gga00350	1/33	0.3086	THL
Metabolism of xenobiotics by cytochrome P450	gga00980	1/33	0.3086	EPHX1
Apoptosis	gga04210	3/114	0.356478	KRAS, PARP1
Wnt signaling pathway	gga04310	2/120	0.37972	RSPO3, WNT7B
Cellular senescence	gga04218	2/132	0.425098	HIPK2, KRAS
Mitophagy - animal	gga04137	1/53	0.443764	KRAS
MAPK signaling pathway	gga04010	3/225	0.447088	IGF1, KRAS, CACNA1G
Biosynthesis of amino acids	gga01230	1/58	0.473232	ARG2
PPAR signaling pathway	gga03320	1/58	0.473232	PPARA
Adipocytokine signaling pathway	gga04920	1/59	0.478937	PPARA
Adherens junction	gga04520	1/60	0.48458	PTPRF
p53 signaling pathway	gga04115	1/63	0.50115	IGF1
mRNA surveillance pathway	gga03015	1/65	0.511901	MSI2
Peroxisome	gga04146	1/72	0.547749	FAR1
Regulation of actin cytoskeleton	gga04810	2/170	0.556129	PTK2, KRAS
GnRH signaling pathway	gga04912	1/74	0.557503	KRAS
C-type lectin receptor signaling pathway	gga04625	1/77	0.571742	KRAS
Gap junction	gga04540	1/78	0.576387	KRAS
AGE-RAGE signaling pathway in diabetic complications	gga04933	1/82	0.594471	KRAS
Oocyte meiosis	gga04114	1/90	0.628371	IGF1
Lysosome	gga04142	1/98	0.659455	LAPTM5
Apelin signaling pathway	gga04371	1/108	0.694703	KRAS
Necroptosis	gga04217	1/117	0.723315	PARP1
Tight junction	gga04530	1/139	0.782534	CLDN14
Calcium signaling pathway	gga04020	1/156	0.819512	CACNA1G
Neuroactive ligand-receptor interaction	gga04080	2/287	0.822291	TSPO, AVPR2
Metabolic pathways	gga01100	8/1148	0.938476	CHIA, THL, CMBLL, GYS2, ARG2, VKORC1L1, GALNT12, PRODH
